# Supplementary material for: Unveiling the gut microbiota composition and functionality associated with constipation through metagenomic analyses
Source: Sci Rep. 2017 Aug 29;7:9879. doi: 10.1038/s41598-017-10663-w (PMC5575163; doi:10.1038/s41598-017-10663-w)
Supplement: Supplementary file 2 — Supplementary tables [file 41598_2017_10663_MOESM2_ESM.xlsx]

## Sheet: Tab_S1
Table S1. Fecal samples collected in this study
Subject	Sex	Age	BMI	State of health
FC_1	Male	37	25	funtional constipation
FC_2	Female	27	18.6	funtional constipation
FC_3	Male	43	29	funtional constipation
FC_4	Female	67	26.95	funtional constipation
FC_5	Male	82	18.81	funtional constipation
FC_6	Female	52	33.2	funtional constipation
FC_7	Female	69	25.71	funtional constipation
FC_8	Male	59	31.56	funtional constipation
FC_9	Female	56	18.73	funtional constipation
FC_10	Male	75	23.35	funtional constipation
FC_11	Female	65	20.57	funtional constipation
FC_12	Female	43	17.24	funtional constipation
FC_13	Female	32	15.78	funtional constipation
FC_14	Female	47	16.02	funtional constipation
FC_15	Male	45	14.06	funtional constipation
FC_16	Female	76	29.3	funtional constipation
FC_17	Male	65	25	funtional constipation
FC_18	Male	50	23.32	funtional constipation
FC_19	Male	38	25.62	funtional constipation
FC_20	Female	15	18.75	funtional constipation
FC_21	Female	34	18.75	funtional constipation
FC_22	Male	4	23.63	funtional constipation
FC_23	Female	56	22.31	funtional constipation
FC_24	Male	49	19.13	funtional constipation
FC_25	Female	49	21.88	funtional constipation
FC_26	Male	67	24.49	funtional constipation
FC_27	Male	28	17.37	funtional constipation
FC_28	Male	45	24.86	funtional constipation
FC_29	Female	56	19.38	funtional constipation
FC_30	Male	23	20.23	funtional constipation
FC_31	Female	53	21.08	funtional constipation
FC_32	Female	28	19.6	funtional constipation
FC_33	Female	41	25.21	funtional constipation
FC_34	Male	53	23.5	funtional constipation
FC_35	Male	85	-	funtional constipation
FC_36	Male	57	20.68	funtional constipation
FC_37	Male	72	28.73	funtional constipation
FC_38	Female	-	-	funtional constipation
FC_39	Female	46	19.92	funtional constipation
FC_40	Female	61	19.63	funtional constipation
FC_41	Male	39	14.48	funtional constipation
FC_42	Female	59	27.47	funtional constipation
FC_43	Male	9	12.62	funtional constipation
FC_44	Female	11	15.87	funtional constipation
FC_45	Female	22	19.57	funtional constipation
FC_46	Female	23	19.72	funtional constipation
FC_47	Female	26	19.72	funtional constipation
FC_48	Female	23	18.83	funtional constipation
FC_49	Female	23	18.75	funtional constipation
FC_50	Female	33	21.67	funtional constipation
FC_51	Male	27	22.02	funtional constipation
FC_52	Female	22	18.75	funtional constipation
FC_53	Male	41	23.81	funtional constipation
FC_54	Male	49	23.46	funtional constipation
FC_55	Male	52	26.06	funtional constipation
FC_56	Female	33	17.58	funtional constipation
FC_57	Male	31	15.6	funtional constipation
FC_58	Female	36	25.55	funtional constipation
FC_59	Female	59	26.3	funtional constipation
FC_60	Female	45	20.82	funtional constipation
FC_61	Male	5	-	funtional constipation
FC_62	Female	65	22.68	funtional constipation
FC_63	Female	68	31.24	funtional constipation
FC_64	Female	59	24.22	funtional constipation
FC_65	Female	46	25.24	funtional constipation
FC_66	Female	75	18.55	funtional constipation
FC_67	Female	69	28.54	funtional constipation
FC_68	Female	29	21.26	funtional constipation
HS_1	Male	24	20.09	healthy
HS_2	Male	23	24.67	healthy
HS_3	Female	23	23.8	healthy
HS_4	Female	24	21.45	healthy
HS_5	Female	23	34.06	healthy
HS_6	Female	23	17.85	healthy
HS_7	Female	33	-	healthy
HS_8	Female	32	-	healthy
HS_9	Female	30	-	healthy
HS_10	Female	33	-	healthy
HS_11	Female	35	-	healthy
HS_12	Female	32	-	healthy
HS_13	Female	33	-	healthy
HS_14	Male	23	23.24	healthy
HS_15	Male	25	21.22	healthy
HS_16	Female	26	26.08	healthy
HS_17	Male	24	20.72	healthy
HS_18	Female	21	-	healthy
HS_19	Female	21	-	healthy
HS_20	Female	22	-	healthy
HS_21	Male	22	23.39	healthy
HS_22	Female	23	20.07	healthy
HS_23	Male	23	26.99	healthy
HS_24	Male	23	32.37	healthy
HS_25	Male	21	23.55	healthy
HS_26	Female	24	18.82	healthy
HS_27	Male	23	23.77	healthy
HS_28	Female	26	20.31	healthy
HS_29	Female	24	19.14	healthy
HS_30	Female	25	21.63	healthy
HS_31	Female	23	22.41	healthy
HS_32	Female	24	18.69	healthy
HS_33	Female	25	23.44	healthy
HS_34	Female	24	23.57	healthy
HS_35	Female	24	18.37	healthy
HS_36	Male	23	23.41	healthy
HS_37	Male	21	28.41	healthy
HS_38	Male	23	25.18	healthy
HS_39	Female	24	20.13	healthy
HS_40	Male	22	24.62	healthy
HS_41	Female	23	19.14	healthy
HS_42	Female	22	18.82	healthy
HS_43	Male	88	-	healthy
HS_44	Male	92	-	healthy
11AB-	Female	82	-	healthy
12AB-	Female	90	-	healthy
13AB-	Male	61	-	healthy
14AB-	Male	88	-	healthy
15AB-	Male	74	-	healthy
17AB-	Female	79	-	healthy
18AB-	Female	86	-	healthy
19AB-	Female	81	-	healthy
20AB-	Male	87	-	healthy
21AB-	Female	90	-	healthy
22AB-	Male	92	-	healthy
23AB-	Female	80	-	healthy
24AB-	Female	93	-	healthy
25AB-	Female	87	-	healthy
S01	Female	29	24.8	healthy
S02	Female	33	20.3	healthy
S03	Female	38	18.7	healthy
S04	Female	31	23.8	healthy
S05	Female	24	18.6	healthy
S06	Female	54	24.2	healthy
S07	Female	28	18.6	healthy
S08	Male	30	21.6	healthy
S09	Male	23	22.7	healthy
S12	Female	55	24	healthy
S13	Male	53	25.8	healthy
S15	Male	25	23.1	healthy
S18	Male	50	24.6	healthy
S19	Female	42	22.6	healthy
S20	Female	27	22.3	healthy
S23	Female	48	26.9	healthy
S29	Male	25	19.4	healthy
S30	Male	27	22.8	healthy
S31	Female	27	19.9	healthy
S32	Female	27	22.2	healthy
S33	Female	25	19.3	healthy

## Sheet: Tab_S2
Table S2. Evaluation of homogeneity of the samples collected in this study
		HS	FC	p-value
Age		39 ± 24	44 ± 20	0.0919353
Sex	Female	51	41	0.302574
	Male	28	27
BMI		22.56 ± 3.34	20.99 ± 6.29	0.10323
Dietary intake (per week)	Carbohydrate	5.95 ± 3.56	5.27 ± 3.76	0.37725
	Meat (red/white)	3.17 ± 1.99	3.50 ± 2.51	0.492346
	Vegetables	5.18 ± 3.85	6.05 ± 3.17	0.231648
	Fruits	4.37 ± 3.53	6.01 ± 4.72	0.0695239
	Fish	2.20 ± 1.7	2.81 ± 1.68	0.0886223
	Sweets	3.67 ± 2.65	2.60 ± 2.72	0.0589904

## Sheet: Tab_S3
Table S3. 16S rRNA microbial profiling data
Subject	Number of sequenced pe reads	Length outside bounds of 100 and 400	Ambiguous bases	Mean quality <25	Homopolymers > 7	Mismatch in primers >1	Reverse primer not found	Final Read Number
FC_1	292288	115816	0	109855	13	4567	8437	53600
FC_2	160795	59301	0	64268	31	3228	5397	28570
FC_3	180787	63749	0	92787	15	2240	3855	18141
FC_4	120250	16826	0	15751	436	10150	10352	66735
FC_5	126398	32377	0	11999	438	12002	10071	59511
FC_6	29687	0	0	0	1	790	10	28886
FC_7	77065	0	0	0	4	1747	126	75188
FC_8	78811	0	1	0	111	2032	136	76531
FC_9	134759	0	0	0	172	8167	73	126347
FC_10	108724	10812	0	11374	494	8395	11592	66057
FC_11	88567	0	0	0	2	1712	26	81968
FC_12	100498	35800	0	13963	219	2463	8929	39124
FC_13	75169	9175	0	5630	96	7656	5090	47522
FC_14	108504	22356	0	8903	161	7435	9025	60624
FC_15	100958	0	0	0	0	1839	28	93540
FC_16	91160	0	0	0	1	1723	23	84819
FC_17	103010	0	0	0	5	1923	35	94028
FC_18	101338	0	0	0	0	1968	34	94980
FC_19	112680	0	0	0	5	2631	128	106385
FC_20	113993	0	0	0	2	2026	61	103507
FC_21	82130	0	0	0	3	5393	54	72512
FC_22	69953	0	0	0	3	1532	47	64248
FC_23	91766	0	0	0	1	1678	44	85995
FC_24	137015	0	0	0	8	2366	51	128161
FC_25	62423	0	0	0	3	2182	48	56459
FC_26	55685	0	0	0	3	995	16	52986
FC_27	103984	0	0	0	5	2219	28	96537
FC_28	65124	0	0	0	2	2623	24	59276
FC_29	92581	0	0	0	2	1929	41	86232
FC_30	75944	0	0	0	162	7188	45	66912
FC_31	57327	0	0	0	6	2012	73	53915
FC_32	25118	0	0	0	1	555	23	23403
FC_33	48594	0	0	0	2	1356	72	46007
FC_34	37346	0	0	0	0	812	21	34087
FC_35	68365	0	0	0	4	1282	50	57233
FC_36	50097	0	0	0	3	1549	68	47463
FC_37	82303	0	0	0	1	2967	202	74067
FC_38	187060	0	21	0	4	4365	101	173085
FC_39	47396	0	0	0	2	1785	75	43343
FC_40	194914	0	20	0	12	4630	97	179087
FC_41	57339	0	897	0	5	3843	87	48759
FC_42	75032	0	1025	0	11	4323	88	62425
FC_43	82215	0	1322	0	8	4714	89	70018
FC_44	59732	0	0	0	1	3546	200	50710
FC_45	114021	32394	0	9884	342	5974	12002	53425
FC_46	104231	23384	0	9097	202	6453	12034	53060
FC_47	107488	43606	0	22968	324	2229	26938	11423
FC_48	112646	44023	0	20700	402	4296	32785	10440
FC_49	114835	48881	0	23222	332	3481	27677	11242
FC_50	208215	94004	0	39801	691	4612	48159	20946
FC_51	158765	0	0	0	2	5043	151	145392
FC_52	140967	36065	0	13989	738	13298	12937	63940
FC_53	100498	17096	0	7819	208	6789	8671	59915
FC_54	129767	29491	0	8940	274	12603	9328	69131
FC_55	79295	0	0	0	2	1824	82	74625
FC_56	71274	0	0	0	4	1422	25	67351
FC_57	70098	0	0	0	6	1658	72	64773
FC_58	104368	0	0	0	3	2492	176	95839
FC_59	76979	0	0	0	3	1614	75	69126
FC_60	32917	0	0	0	4	2386	159	28915
FC_61	65282	0	0	0	17	1592	65	61099
FC_62	65760	0	0	0	1	1736	65	62125
FC_63	102111	0	1448	0	78	6762	139	84881
FC_64	71655	0	786	0	11	4954	120	60317
FC_65	149185	0	18	0	4	3359	91	133717
FC_66	64466	0	818	0	793	4499	94	54962
FC_67	85203	0	1507	0	1	5499	92	72126
FC_68	149944	0	0	0	100	4410	126	133323
HS_1	102033	27623	0	9019	85	8025	19834	37447
HS_2	112685	29332	0	11342	157	7057	24922	39875
HS_3	121046	33997	0	10584	40	7941	17624	50860
HS_4	158053	53561	0	13883	532	6989	27907	55181
HS_5	125629	45368	0	10748	30	8474	28472	32537
HS_6	109206	39688	0	30967	47	2369	17385	18750
HS_7	72909	0	0	0	7	3475	30	66467
HS_8	129827	0	0	0	6	2574	45	122080
HS_9	138876	0	0	0	9	3076	64	130756
HS_10	77876	0	0	0	6	4832	22	68293
HS_11	137268	0	0	0	9	4760	135	123548
HS_12	75262	0	0	0	8	2432	46	66534
HS_13	94963	0	0	0	4	1654	41	87207
HS_14	122124	47432	0	9546	332	5079	25557	34178
HS_15	123501	54598	0	10316	226	6547	19389	32425
HS_16	67170	16509	0	10494	190	3788	12419	23770
HS_17	121560	20312	0	9597	95	13755	8663	69138
HS_18	71977	20672	0	9542	117	3133	14003	24510
HS_19	112180	37973	0	10103	31	8145	20993	34935
HS_20	139055	24395	0	11070	54	20270	5149	78117
HS_21	105252	22918	0	9224	30	8331	9769	54980
HS_22	52429	12761	0	11446	70	1415	7045	19692
HS_23	148245	34939	0	12430	115	8595	14579	77587
HS_24	139057	0	0	0	0	4357	152	127432
HS_25	86402	0	0	0	76	1562	55	80857
HS_26	126709	0	0	0	3	3894	50	116570
HS_27	123951	0	0	0	2	5984	101	109609
HS_28	149048	0	0	0	5	5154	77	135647
HS_29	24381	0	0	0	0	2214	64	17726
HS_30	115699	39290	0	26559	492	2460	31980	14918
HS_31	146623	0	0	0	6	2541	130	133413
HS_32	98866	31935	0	25014	341	2029	28767	10780
HS_33	99276	36111	0	20602	455	2324	28503	11281
HS_34	97420	35426	0	20681	318	4827	19774	16394
HS_35	149791	0	0	0	3	4801	187	135646
HS_36	151019	0	0	0	1	4077	146	136979
HS_37	161221	0	0	0	19	2892	176	149545
HS_38	167088	0	0	0	3	3057	200	155921
HS_39	212533	0	0		7	6480	262	185347
HS_40	158844	42552	0	14603	214	9876	16419	75180
HS_41	111431	23644	0	10198	892	4914	8701	63082
HS_42	125684	33406	0	10286	669	12185	8767	60371
HS_43	138835	32267	0	33233	13	8895	42201	22226
HS_44	153369	45771	0	9710	372	10220	25008	62288
11AB-	114148	28437	0	16763	131	7335	18555	42927
12AB-	147650	60398	0	9197	1490	10233	18371	47961
13AB-	194079	64295	0	58643	87	7484	13898	49672
14AB-	178628	65987	0	21501	83	16174	20809	54074
15AB-	122748	38119	0	17612	272	7774	15756	43215
17AB-	124480	35139	0	10292	65	8725	24926	45333
18AB-	129985	36348	0	8056	43	9998	27675	47865
19AB-	212917	61536	0	18144	670	10070	27260	95237
20AB-	90294	30311	0	7886	310	4862	14675	32250
21AB-	147459	49699	0	9530	111	13506	20887	53726
22AB-	112246	42991	0	10420	819	6148	17191	34677
23AB-	87547	18622	0	4511	250	5299	7610	51255
24AB-	132896	46046	0	9815	484	11019	16466	49066
25AB-	167416	48641	0	15847	298	15386	26977	60267
S01	102643	29201	0	16734	89	7520	3028	46071
S02	114069	27886	0	18668	24	6009	5328	56154
S03	138874	34581	0	20815	25	7213	5621	70619
S04	113418	21800	0	19473	271	9971	4437	57466
S05	223262	90721	0	89142	6	3156	4795	35442
S06	86791	30304	0	35444	36	2803	2387	15817
S07	175126	58483	0	73631	20	4714	5322	32955
S08	225298	76044	0	93277	18	4016	5465	46478
S09	304243	132654	0	109269	169	5374	7295	49482
S12	325392	119327	0	160602	51	2524	8074	34814
S13	237122	76734	0	101906	15	2683	4986	50798
S15	183511	44173	0	45076	84	7257	4951	81970
S18	92827	15323	0	16767	47	5996	3093	51601
S19	381193	117605	0	77187	163	13707	16705	155826
S20	165036	44963	0	23298	94	4894	3856	87931
S23	197523	71454	0	105026	39	1257	6744	13003
S29	431293	160371	0	63246	137	16272	16518	174749
S30	388579	277190	0	21796	114	14111	3478	71890
S31	312082	51686	0	54360	365	19801	11372	174498
S32	258140	38317	0	51619	263	12458	11565	143918
S33	303586	96120	0	47742	245	14596	10198	134685

## Sheet: Tab_S4
Table S4. Taxonomic profiling of the 147 analyzed samples at genus level.
		relative abundance					prevalence
		Healthy (HS)	functional constipation (FC)	% absolute	% relative	Trend	Healthy (HS)	functional constipation (FC)	P-value
D_0__Archaea;D_1__Euryarchaeota;D_3__Methanobacteriales;D_4__Methanobacteriaceae;D_5__Methanobrevibacter	Methanobrevibacter	8.04002e-06	0	8.04002e-06	Absent in FC	Higher in HS	0.0759494	0	0.0928301
D_0__Archaea;D_1__Euryarchaeota;D_3__Thermoplasmatales;D_4__Thermoplasmatales Incertae Sedis;Other	U. m. of Thermoplasmatales order	4.64391e-06	7.27342e-06	-2.6295e-06	-0.361522	Higher in FC	0.0759494	0.0441176	0.577823
D_0__Bacteria;D_1__Actinobacteria;D_3__Actinomycetales;D_4__Actinomycetaceae;D_5__Actinomyces	Actinomyces	1.53266e-05	1.86371e-05	-3.31046e-06	-0.177628	Higher in FC	0.405063	0.470588	0.64966
D_0__Bacteria;D_1__Actinobacteria;D_3__Bifidobacteriales;D_4__Bifidobacteriaceae;D_5__Aeriscardovia	Aeriscardovia	0	6.39616e-06	-6.39616e-06	Absent in HS	Higher in FC	0	0.0147059	0.282622
D_0__Bacteria;D_1__Actinobacteria;D_3__Bifidobacteriales;D_4__Bifidobacteriaceae;D_5__Bifidobacterium	Bifidobacterium	0.00447134	0.0043417	0.000129636	0.0298583	Higher in HS	0.936709	0.955882	0.941742
D_0__Bacteria;D_1__Actinobacteria;D_3__Bifidobacteriales;D_4__Bifidobacteriaceae;D_5__Bombiscardovia	Bombiscardovia	0	1.08146e-05	-1.08146e-05	Absent in HS	Higher in FC	0	0.117647	0.106882
D_0__Bacteria;D_1__Actinobacteria;D_3__Bifidobacteriales;D_4__Bifidobacteriaceae;D_5__Gardnerella	Gardnerella	1.2851e-06	2.41349e-06	-1.12839e-06	-0.467534	Higher in FC	0.0253165	0.0294118	0.596715
D_0__Bacteria;D_1__Actinobacteria;D_3__Bifidobacteriales;D_4__Bifidobacteriaceae;D_5__Scardovia	Scardovia	1.82933e-06	2.82543e-06	-9.96106e-07	-0.35255	Higher in FC	0.0253165	0.161765	0.624055
D_0__Bacteria;D_1__Actinobacteria;D_3__Coriobacteriales;D_4__Coriobacteriaceae;D_5__Adlercreutzia	Adlercreutzia	4.78505e-05	3.00746e-05	1.7776e-05	0.591062	Higher in HS	0.405063	0.426471	0.277264
D_0__Bacteria;D_1__Actinobacteria;D_3__Coriobacteriales;D_4__Coriobacteriaceae;D_5__Atopobium	Atopobium	5.07541e-06	9.64524e-06	-4.56983e-06	-0.473791	Higher in FC	0.151899	0.132353	0.375365
D_0__Bacteria;D_1__Actinobacteria;D_3__Coriobacteriales;D_4__Coriobacteriaceae;D_5__Collinsella	Collinsella	0.00162194	0.00085803	0.000763911	0.890309	Higher in HS	0.886076	0.852941	0.153534
D_0__Bacteria;D_1__Actinobacteria;D_3__Coriobacteriales;D_4__Coriobacteriaceae;D_5__Coriobacteriaceae UCG-002	Coriobacteriaceae UCG-002	3.8748e-07	8.83302e-06	-8.44554e-06	-0.956133	Higher in FC	0.0253165	0.0147059	0.304575
D_0__Bacteria;D_1__Actinobacteria;D_3__Coriobacteriales;D_4__Coriobacteriaceae;D_5__Coriobacteriaceae UCG-003	Coriobacteriaceae UCG-003	3.76025e-06	3.5179e-06	2.42346e-07	0.0688894	Higher in HS	0.0379747	0.0735294	0.938595
D_0__Bacteria;D_1__Actinobacteria;D_3__Coriobacteriales;D_4__Coriobacteriaceae;D_5__Eggerthella	Eggerthella	2.81066e-05	4.39034e-05	-1.57968e-05	-0.359807	Higher in FC	0.455696	0.632353	0.113078
D_0__Bacteria;D_1__Actinobacteria;D_3__Coriobacteriales;D_4__Coriobacteriaceae;D_5__Enterorhabdus	Enterorhabdus	5.6043e-05	4.82042e-05	7.83882e-06	0.162617	Higher in HS	0.227848	0.338235	0.842663
D_0__Bacteria;D_1__Actinobacteria;D_3__Coriobacteriales;D_4__Coriobacteriaceae;D_5__Gordonibacter	Gordonibacter	8.93439e-06	1.13535e-05	-2.41913e-06	-0.213073	Higher in FC	0.139241	0.235294	0.658505
D_0__Bacteria;D_1__Actinobacteria;D_3__Coriobacteriales;D_4__Coriobacteriaceae;D_5__Olsenella	Olsenella	5.75484e-06	2.81248e-05	-2.23699e-05	-0.795382	Higher in FC	0.0886076	0.132353	0.29024
D_0__Bacteria;D_1__Actinobacteria;D_3__Coriobacteriales;D_4__Coriobacteriaceae;D_5__Senegalimassilia	Senegalimassilia	4.23912e-05	7.78287e-05	-3.54375e-05	-0.455326	Higher in FC	0.227848	0.323529	0.285215
D_0__Bacteria;D_1__Actinobacteria;D_3__Coriobacteriales;D_4__Coriobacteriaceae;D_5__Slackia	Slackia	0.000117259	0.000107941	9.31747e-06	0.0863197	Higher in HS	0.417722	0.323529	0.883212
D_0__Bacteria;D_1__Actinobacteria;D_3__Coriobacteriales;D_4__Coriobacteriaceae;D_5__uncultured	U. m. of Coriobacteriaceae family	0.000193805	0.000619439	-0.000425634	-0.687128	Higher in FC	0.607595	0.764706	0.226769
D_0__Bacteria;D_1__Actinobacteria;D_3__Corynebacteriales;D_4__Corynebacteriaceae;D_5__Corynebacterium 1	Corynebacterium 1	0	2.01724e-06	-2.01724e-06	Absent in HS	Higher in FC	0	0.0147059	0.282622
D_0__Bacteria;D_1__Actinobacteria;D_3__Corynebacteriales;D_4__Corynebacteriaceae;D_5__Corynebacterium	Corynebacterium	6.26906e-06	1.69668e-06	4.57237e-06	2.69489	Higher in HS	0.0632911	0.0147059	0.338016
D_0__Bacteria;D_1__Actinobacteria;D_3__Micrococcales;D_4__Brevibacteriaceae;D_5__Brevibacterium	Brevibacterium	0	6.85499e-05	-6.85499e-05	Absent in HS	Higher in FC	0	0.0588235	0.123501
D_0__Bacteria;D_1__Actinobacteria;D_3__Micrococcales;D_4__Microbacteriaceae;D_5__Microbacterium	Microbacterium	7.68847e-07	1.59169e-06	-8.22847e-07	-0.516963	Higher in FC	0.0632911	0.0882353	0.241296
D_0__Bacteria;D_1__Actinobacteria;D_3__Micrococcales;D_4__Micrococcaceae;D_5__Rothia	Rothia	1.74538e-05	1.24364e-05	5.01744e-06	0.403449	Higher in HS	0.392405	0.426471	0.287472
D_0__Bacteria;D_1__Actinobacteria;D_3__Micrococcales;D_4__Promicromonosporaceae;D_5__Cellulosimicrobium	Cellulosimicrobium	3.79789e-06	7.85746e-07	3.01214e-06	3.83348	Higher in HS	0.101266	0.0294118	0.080402
D_0__Bacteria;D_1__Actinobacteria;D_3__Propionibacteriales;D_4__Propionibacteriaceae;D_5__Propionibacterium	Propionibacterium	5.55433e-06	1.77176e-05	-1.21633e-05	-0.686508	Higher in FC	0.177215	0.25	0.063494
D_0__Bacteria;D_1__Actinobacteria;Other;Other;Other	U. m. of Actinobacteria phyum	9.0016e-07	5.2474e-06	-4.34724e-06	-0.828456	Higher in FC	0.0379747	0.0588235	0.231762
D_0__Bacteria;D_1__Bacteroidetes;D_3__Bacteroidales;D_4__Bacteroidaceae;D_5__Bacteroides	Bacteroides	0.452272	0.342516	0.109756	0.320441	Higher in HS	1	1	0.000373129
D_0__Bacteria;D_1__Bacteroidetes;D_3__Bacteroidales;D_4__Bacteroidales S24-7 group;D_5__Gram-negative bacterium cTPY-13	U. m. of Bacteroidales S24-7 group family	0.0018193	0.0020288	-0.000209504	-0.103265	Higher in FC	0.734177	0.75	0.885394
D_0__Bacteria;D_1__Bacteroidetes;D_3__Bacteroidales;D_4__Bacteroidales S24-7 group;D_5__Porphyromonadaceae bacterium C941	Porphyromonadaceae bacterium C941	5.97915e-06	0	5.97915e-06	Absent in FC	Higher in HS	0.0379747	0	0.302313
D_0__Bacteria;D_1__Bacteroidetes;D_3__Bacteroidales;D_4__Porphyromonadaceae;D_5__Barnesiella	Barnesiella	0.013536	0.0152954	-0.00175945	-0.115031	Higher in FC	0.936709	0.941176	0.571093
D_0__Bacteria;D_1__Bacteroidetes;D_3__Bacteroidales;D_4__Porphyromonadaceae;D_5__Butyricimonas	Butyricimonas	0.00202267	0.00329344	-0.00127077	-0.385848	Higher in FC	0.759494	0.794118	0.00975814
D_0__Bacteria;D_1__Bacteroidetes;D_3__Bacteroidales;D_4__Porphyromonadaceae;D_5__Coprobacter	Coprobacter	0.0010505	0.000680555	0.000369942	0.543589	Higher in HS	0.620253	0.5	0.362682
D_0__Bacteria;D_1__Bacteroidetes;D_3__Bacteroidales;D_4__Porphyromonadaceae;D_5__Dysgonomonas	Dysgonomonas	1.80571e-07	6.80891e-07	-5.0032e-07	-0.734801	Higher in FC	0.0126582	0.0147059	0.450128
D_0__Bacteria;D_1__Bacteroidetes;D_3__Bacteroidales;D_4__Porphyromonadaceae;D_5__Macellibacteroides	Macellibacteroides	1.50787e-05	5.81448e-06	9.2642e-06	1.5933	Higher in HS	0.0506329	0.0294118	0.564201
D_0__Bacteria;D_1__Bacteroidetes;D_3__Bacteroidales;D_4__Porphyromonadaceae;D_5__Microbacter	Microbacter	0.00048321	0.00236709	-0.00188388	-0.795864	Higher in FC	0.126582	0.132353	0.186256
D_0__Bacteria;D_1__Bacteroidetes;D_3__Bacteroidales;D_4__Porphyromonadaceae;D_5__Odoribacter	Odoribacter	0.00336722	0.00407196	-0.000704745	-0.173073	Higher in FC	0.962025	0.911765	0.330273
D_0__Bacteria;D_1__Bacteroidetes;D_3__Bacteroidales;D_4__Porphyromonadaceae;D_5__Parabacteroides	Parabacteroides	0.0272696	0.0244802	0.00278934	0.113943	Higher in HS	0.987342	1	0.610795
D_0__Bacteria;D_1__Bacteroidetes;D_3__Bacteroidales;D_4__Porphyromonadaceae;D_5__Petrimonas	Petrimonas	1.08903e-05	0	1.08903e-05	Absent in FC	Higher in HS	0.0126582	0	0.355298
D_0__Bacteria;D_1__Bacteroidetes;D_3__Bacteroidales;D_4__Porphyromonadaceae;D_5__Porphyromonas	Porphyromonas	2.41573e-05	1.54829e-05	8.67442e-06	0.56026	Higher in HS	0.265823	0.235294	0.438291
D_0__Bacteria;D_1__Bacteroidetes;D_3__Bacteroidales;D_4__Porphyromonadaceae;D_5__Proteiniphilum	Proteiniphilum	2.17805e-05	0	2.17805e-05	Absent in FC	Higher in HS	0.0126582	0	0.355298
D_0__Bacteria;D_1__Bacteroidetes;D_3__Bacteroidales;D_4__Porphyromonadaceae;D_5__uncultured	U. m. of Porphyromonadaceae family	0.000904987	0.00286267	-0.00195769	-0.683866	Higher in FC	0.810127	0.941176	0.000516529
D_0__Bacteria;D_1__Bacteroidetes;D_3__Bacteroidales;D_4__Prevotellaceae;D_5__Alloprevotella	Alloprevotella	0.000442553	0.00277722	-0.00233467	-0.840649	Higher in FC	0.240506	0.411765	0.0701486
D_0__Bacteria;D_1__Bacteroidetes;D_3__Bacteroidales;D_4__Prevotellaceae;D_5__Paraprevotella	Paraprevotella	0.00174387	0.00432667	-0.0025828	-0.596948	Higher in FC	0.405063	0.470588	0.0319791
D_0__Bacteria;D_1__Bacteroidetes;D_3__Bacteroidales;D_4__Prevotellaceae;D_5__Prevotella 1	Prevotella 1	0.000185566	1.56146e-05	0.000169951	10.8841	Higher in HS	0.126582	0.132353	0.377203
D_0__Bacteria;D_1__Bacteroidetes;D_3__Bacteroidales;D_4__Prevotellaceae;D_5__Prevotella 2	Prevotella 2	0.000208455	5.75919e-05	0.000150863	2.61951	Higher in HS	0.139241	0.0588235	0.339388
D_0__Bacteria;D_1__Bacteroidetes;D_3__Bacteroidales;D_4__Prevotellaceae;D_5__Prevotella 6	Prevotella 6	3.5877e-05	1.18838e-05	2.39933e-05	2.01899	Higher in HS	0.189873	0.132353	0.299553
D_0__Bacteria;D_1__Bacteroidetes;D_3__Bacteroidales;D_4__Prevotellaceae;D_5__Prevotella 7	Prevotella 7	0.000940489	0.000805479	0.00013501	0.167614	Higher in HS	0.113924	0.191176	0.893345
D_0__Bacteria;D_1__Bacteroidetes;D_3__Bacteroidales;D_4__Prevotellaceae;D_5__Prevotella 9	Prevotella 9	0.00282585	0.00533751	-0.00251166	-0.470567	Higher in FC	0.506329	0.588235	0.44913
D_0__Bacteria;D_1__Bacteroidetes;D_3__Bacteroidales;D_4__Prevotellaceae;D_5__Prevotellaceae NK3B31 group	Prevotellaceae NK3B31 group	0.0167526	0.0174915	-0.000738954	-0.0422464	Higher in FC	0.417722	0.323529	0.939422
D_0__Bacteria;D_1__Bacteroidetes;D_3__Bacteroidales;D_4__Prevotellaceae;D_5__Prevotellaceae UCG-001	Prevotellaceae UCG-001	0.000187162	4.06592e-05	0.000146502	3.60318	Higher in HS	0.0759494	0.0588235	0.412301
D_0__Bacteria;D_1__Bacteroidetes;D_3__Bacteroidales;D_4__Prevotellaceae;D_5__Prevotellaceae UCG-003	Prevotellaceae UCG-003	0	4.69815e-05	-4.69815e-05	Absent in HS	Higher in FC	0	0.0147059	0.282622
D_0__Bacteria;D_1__Bacteroidetes;D_3__Bacteroidales;D_4__Prevotellaceae;D_5__Prevotella	Prevotella	0.000136607	3.64416e-05	0.000100165	2.74864	Higher in HS	0.417722	0.264706	0.227729
D_0__Bacteria;D_1__Bacteroidetes;D_3__Bacteroidales;D_4__Prevotellaceae;D_5__uncultured	U. m. of Prevotellaceae family	0.00141557	0.000912685	0.000502883	0.550993	Higher in HS	0.531646	0.75	0.676796
D_0__Bacteria;D_1__Bacteroidetes;D_3__Bacteroidales;D_4__ratAN060301C;D_5__uncultured bacterium	U. m. of ratAN060301C family	8.47999e-06	0.00102443	-0.00101595	-0.991722	Higher in FC	0.151899	0.132353	0.28458
D_0__Bacteria;D_1__Bacteroidetes;D_3__Bacteroidales;D_4__Rikenellaceae;D_5__Alistipes	Alistipes	0.0533599	0.0647924	-0.0114325	-0.176448	Higher in FC	1	1	0.374899
D_0__Bacteria;D_1__Bacteroidetes;D_3__Bacteroidales;D_4__Rikenellaceae;D_5__Rikenellaceae RC9 gut group	Rikenellaceae RC9 gut group	0.0019999	0.00674434	-0.00474445	-0.70347	Higher in FC	0.379747	0.308824	0.198617
D_0__Bacteria;D_1__Bacteroidetes;D_3__Bacteroidales;D_4__Rikenellaceae;D_5__Rikenella	Rikenella	4.1649e-06	3.64868e-06	5.16224e-07	0.141482	Higher in HS	0.0506329	0.0588235	0.901354
D_0__Bacteria;D_1__Bacteroidetes;D_3__Bacteroidales;D_4__Rikenellaceae;Other	U. m. of Rikenellaceae family	2.4582e-05	1.86791e-05	5.90282e-06	0.316012	Higher in HS	0.240506	0.367647	0.790908
D_0__Bacteria;D_1__Bacteroidetes;D_3__Bacteroidales;D_4__uncultured;D_5__uncultured bacterium	U. m. of Bacteroidales order	0.000546813	0.00212954	-0.00158273	-0.743225	Higher in FC	0.962025	1	0.00383817
D_0__Bacteria;D_1__Bacteroidetes;D_3__Flavobacteriales;D_4__Flavobacteriaceae;D_5__Flavobacterium	Flavobacterium	5.98212e-06	8.52516e-07	5.1296e-06	6.01701	Higher in HS	0.126582	0.0588235	0.0496513
D_0__Bacteria;D_1__Bacteroidetes;D_3__Order II;D_4__Rhodothermaceae;D_5__Salinibacter	Salinibacter	1.048e-07	8.97625e-08	1.50372e-08	0.167522	Higher in HS	0.0126582	0.0147059	0.914829
D_0__Bacteria;D_1__Bacteroidetes;Other;Other;Other	U. m. of Bacteroidetes phylum	6.90107e-05	0.000238484	-0.000169474	-0.710628	Higher in FC	0.392405	0.514706	0.0465566
D_0__Bacteria;D_1__Cyanobacteria;D_3__Allium cepa (onion);D_4__Allium cepa (onion);D_5__Allium cepa (onion)	U. m. of Cyanobacteria phylum	2.61499e-05	5.67159e-06	2.04783e-05	3.61069	Higher in HS	0.21519	0.235294	0.113546
D_0__Bacteria;D_1__Cyanobacteria;D_3__Boechera gunnisoniana;D_4__Boechera gunnisoniana;D_5__Boechera gunnisoniana	Boechera gunnisoniana	7.11613e-07	2.42e-07	4.69613e-07	1.94054	Higher in HS	0.0253165	0.0147059	0.430894
D_0__Bacteria;D_1__Cyanobacteria;D_3__Cercis gigantea;D_4__Cercis gigantea;D_5__Cercis gigantea	Cercis gigantea	6.5327e-06	2.76979e-05	-2.11652e-05	-0.764145	Higher in FC	0.202532	0.558824	0.000764009
D_0__Bacteria;D_1__Cyanobacteria;D_3__Gastranaerophilales;D_4__Acinetobacter sp. CAG:196;D_5__Acinetobacter sp. CAG:196	Acinetobacter sp. CAG:196	0.000118051	0.000585679	-0.000467629	-0.798438	Higher in FC	0.151899	0.382353	0.0251568
D_0__Bacteria;D_1__Cyanobacteria;D_3__Gastranaerophilales;D_4__Clostridium sp. CAG:306;D_5__Clostridium sp. CAG:306	Clostridium sp. CAG:306	1.12888e-05	3.52346e-05	-2.39458e-05	-0.67961	Higher in FC	0.0506329	0.147059	0.209854
D_0__Bacteria;D_1__Cyanobacteria;D_3__Gastranaerophilales;D_4__uncultured bacterium;D_5__uncultured bacterium	U. m. of Gastranaerophilales order	0.00022443	0.000714082	-0.000489652	-0.685708	Higher in FC	0.113924	0.397059	0.0677034
D_0__Bacteria;D_1__Cyanobacteria;D_3__Lolium perenne;D_4__Lolium perenne;D_5__Lolium perenne	Lolium perenne	8.88066e-07	2.72901e-06	-1.84094e-06	-0.674583	Higher in FC	0.0379747	0.117647	0.111594
D_0__Bacteria;D_1__Cyanobacteria;D_3__Phaseolus acutifolius (tepary bean);D_4__Phaseolus acutifolius (tepary bean);D_5__Phaseolus acutifolius (tepary bean)	Phaseolus acutifolius (tepary bean)	4.46098e-07	2.07761e-06	-1.63151e-06	-0.785283	Higher in FC	0.0253165	0.0735294	0.118024
D_0__Bacteria;D_1__Deferribacteres;D_3__Deferribacterales;D_4__Deferribacteraceae;D_5__Mucispirillum	Mucispirillum	1.06799e-06	0	1.06799e-06	Absent in FC	Higher in HS	0.0632911	0	0.0467907
D_0__Bacteria;D_1__Firmicutes;D_3__Bacillales;D_4__Bacillaceae;D_5__Bacillus	Bacillus	0	1.769e-07	-1.769e-07	Absent in HS	Higher in FC	0	0.0147059	0.282622
D_0__Bacteria;D_1__Firmicutes;D_3__Bacillales;D_4__Family XI;D_5__Gemella	Gemella	1.08414e-05	2.21839e-05	-1.13425e-05	-0.511295	Higher in FC	0.329114	0.367647	0.279228
D_0__Bacteria;D_1__Firmicutes;D_3__Bacillales;D_4__Listeriaceae;D_5__Brochothrix	Brochothrix	4.7631e-07	2.21925e-07	2.54385e-07	1.14626	Higher in HS	0.0253165	0.0147059	0.588126
D_0__Bacteria;D_1__Firmicutes;D_3__Bacillales;D_4__Listeriaceae;D_5__Listeria	Listeria	0	1.59702e-07	-1.59702e-07	Absent in HS	Higher in FC	0	0.0147059	0.282622
D_0__Bacteria;D_1__Firmicutes;D_3__Bacillales;D_4__Staphylococcaceae;D_5__Staphylococcus	Staphylococcus	1.06573e-05	2.04648e-05	-9.80751e-06	-0.479238	Higher in FC	0.164557	0.176471	0.394984
D_0__Bacteria;D_1__Firmicutes;D_3__Bacillales;Other;Other	U. m. of Bacillales order	1.15526e-06	8.29225e-07	3.26036e-07	0.393181	Higher in HS	0.0506329	0.0588235	0.702041
D_0__Bacteria;D_1__Firmicutes;D_3__Clostridiales;D_4__Christensenellaceae;D_5__Catabacter	Catabacter	1.21604e-06	6.45487e-06	-5.23884e-06	-0.81161	Higher in FC	0.0506329	0.220588	0.010591
D_0__Bacteria;D_1__Firmicutes;D_3__Clostridiales;D_4__Christensenellaceae;D_5__Christensenellaceae R-7 group	Christensenellaceae R-7 group	0.0133593	0.0240187	-0.0106594	-0.443796	Higher in FC	0.911392	0.941176	0.0930843
D_0__Bacteria;D_1__Firmicutes;D_3__Clostridiales;D_4__Christensenellaceae;D_5__Christensenella	Christensenella	2.01604e-05	8.36078e-06	1.17996e-05	1.4113	Higher in HS	0.164557	0.235294	0.214742
D_0__Bacteria;D_1__Firmicutes;D_3__Clostridiales;D_4__Christensenellaceae;D_5__uncultured	U. m. of Christensenellaceae family	0.00039334	0.000435343	-4.20033e-05	-0.0964831	Higher in FC	0.797468	0.823529	0.770712
D_0__Bacteria;D_1__Firmicutes;D_3__Clostridiales;D_4__Clostridiaceae 1;D_5__Candidatus Arthromitus	Candidatus Arthromitus	1.25119e-06	1.8469e-06	-5.95709e-07	-0.322545	Higher in FC	0.0253165	0.102941	0.675941
D_0__Bacteria;D_1__Firmicutes;D_3__Clostridiales;D_4__Clostridiaceae 1;D_5__Clostridium sensu stricto 1	Clostridium sensu stricto 1	0.00175834	0.00152987	0.000228468	0.149338	Higher in HS	0.924051	0.867647	0.836845
D_0__Bacteria;D_1__Firmicutes;D_3__Clostridiales;D_4__Clostridiaceae 1;D_5__Clostridium sensu stricto 2	Clostridium sensu stricto 2	2.18375e-06	1.75831e-06	4.25443e-07	0.241962	Higher in HS	0.0506329	0.0882353	0.777084
D_0__Bacteria;D_1__Firmicutes;D_3__Clostridiales;D_4__Clostridiaceae 1;D_5__Fonticella	Fonticella	0	5.25626e-07	-5.25626e-07	Absent in HS	Higher in FC	0	0.0294118	0.12656
D_0__Bacteria;D_1__Firmicutes;D_3__Clostridiales;D_4__Clostridiaceae 1;D_5__Sarcina	Sarcina	0.00016912	4.36737e-06	0.000164753	37.7236	Higher in HS	0.101266	0.102941	0.274398
D_0__Bacteria;D_1__Firmicutes;D_3__Clostridiales;D_4__Clostridiaceae 1;Other	U. m. of Clostridiaceae 1 family	4.85321e-05	3.44051e-05	1.4127e-05	0.410609	Higher in HS	0.35443	0.308824	0.565575
D_0__Bacteria;D_1__Firmicutes;D_3__Clostridiales;D_4__Clostridiales vadinBB60 group;D_5__uncultured Clostridia bacterium	U. m. of Clostridiales vadinBB60 group family	0.00246691	0.00995069	-0.00748377	-0.752086	Higher in FC	0.848101	0.897059	0.00214542
D_0__Bacteria;D_1__Firmicutes;D_3__Clostridiales;D_4__Defluviitaleaceae;D_5__Defluviitaleaceae UCG-011	Defluviitaleaceae UCG-011	4.79943e-05	0.000137636	-8.96419e-05	-0.651296	Higher in FC	0.481013	0.705882	0.000828271
D_0__Bacteria;D_1__Firmicutes;D_3__Clostridiales;D_4__Eubacteriaceae;D_5__Anaerofustis	Anaerofustis	2.30343e-06	4.07555e-06	-1.77213e-06	-0.434819	Higher in FC	0.101266	0.176471	0.332381
D_0__Bacteria;D_1__Firmicutes;D_3__Clostridiales;D_4__Eubacteriaceae;D_5__Eubacterium	Eubacterium	2.87733e-06	2.59095e-06	2.86381e-07	0.110532	Higher in HS	0.0506329	0.0735294	0.902676
D_0__Bacteria;D_1__Firmicutes;D_3__Clostridiales;D_4__Family XI;D_5__Anaerococcus	Anaerococcus	1.61653e-06	3.02061e-06	-1.40408e-06	-0.464834	Higher in FC	0.0632911	0.0735294	0.452669
D_0__Bacteria;D_1__Firmicutes;D_3__Clostridiales;D_4__Family XI;D_5__Ezakiella	Ezakiella	7.30947e-05	1.46442e-05	5.84505e-05	3.99137	Higher in HS	0.43038	0.264706	0.0650577
D_0__Bacteria;D_1__Firmicutes;D_3__Clostridiales;D_4__Family XI;D_5__Finegoldia	Finegoldia	1.64634e-06	3.89434e-06	-2.248e-06	-0.577248	Higher in FC	0.0759494	0.0441176	0.333308
D_0__Bacteria;D_1__Firmicutes;D_3__Clostridiales;D_4__Family XI;D_5__Parvimonas	Parvimonas	2.47062e-05	4.65139e-06	2.00548e-05	4.31157	Higher in HS	0.202532	0.161765	0.115821
D_0__Bacteria;D_1__Firmicutes;D_3__Clostridiales;D_4__Family XI;D_5__Peptoniphilus	Peptoniphilus	2.52618e-06	1.23999e-05	-9.87377e-06	-0.796275	Higher in FC	0.101266	0.147059	0.101229
D_0__Bacteria;D_1__Firmicutes;D_3__Clostridiales;D_4__Family XI;D_5__Sedimentibacter	Sedimentibacter	5.28956e-06	0	5.28956e-06	Absent in FC	Higher in HS	0.0126582	0	0.355298
D_0__Bacteria;D_1__Firmicutes;D_3__Clostridiales;D_4__Family XIII;D_5__(Eubacterium) brachy group	(Eubacterium) brachy group	6.83513e-06	4.44244e-05	-3.75893e-05	-0.84614	Higher in FC	0.151899	0.279412	0.196039
D_0__Bacteria;D_1__Firmicutes;D_3__Clostridiales;D_4__Family XIII;D_5__(Eubacterium) nodatum group	(Eubacterium) nodatum group	8.77008e-05	6.64788e-05	2.1222e-05	0.319229	Higher in HS	0.43038	0.529412	0.583492
D_0__Bacteria;D_1__Firmicutes;D_3__Clostridiales;D_4__Family XIII;D_5__Family XIII AD3011 group	Family XIII AD3011 group	0.0002212	0.00033751	-0.00011631	-0.344612	Higher in FC	0.797468	0.808824	0.0402656
D_0__Bacteria;D_1__Firmicutes;D_3__Clostridiales;D_4__Family XIII;D_5__Family XIII UCG-001	Family XIII UCG-001	0.00019109	0.00017084	2.02495e-05	0.118529	Higher in HS	0.56962	0.676471	0.792542
D_0__Bacteria;D_1__Firmicutes;D_3__Clostridiales;D_4__Family XIII;D_5__Mogibacterium	Mogibacterium	3.19526e-06	0	3.19526e-06	Absent in FC	Higher in HS	0.0253165	0	0.208195
D_0__Bacteria;D_1__Firmicutes;D_3__Clostridiales;D_4__Family XIII;Other	U. m. of Family XIII family	0.000119635	0.000220983	-0.000101349	-0.458626	Higher in FC	0.481013	0.455882	0.195369
D_0__Bacteria;D_1__Firmicutes;D_3__Clostridiales;D_4__Lachnospiraceae;D_5__Acetatifactor	Acetatifactor	6.72351e-06	8.48896e-07	5.87461e-06	6.9203	Higher in HS	0.151899	0.0735294	0.0178299
D_0__Bacteria;D_1__Firmicutes;D_3__Clostridiales;D_4__Lachnospiraceae;D_5__Anaerostipes	Anaerostipes	0.000783269	0.000373899	0.00040937	1.09487	Higher in HS	0.949367	0.985294	0.0586635
D_0__Bacteria;D_1__Firmicutes;D_3__Clostridiales;D_4__Lachnospiraceae;D_5__Blautia	Blautia	0.00716888	0.010849	-0.00368015	-0.339215	Higher in FC	1	1	0.0876671
D_0__Bacteria;D_1__Firmicutes;D_3__Clostridiales;D_4__Lachnospiraceae;D_5__Butyrivibrio	Butyrivibrio	0.000415954	0.000964164	-0.00054821	-0.568586	Higher in FC	0.177215	0.132353	0.463559
D_0__Bacteria;D_1__Firmicutes;D_3__Clostridiales;D_4__Lachnospiraceae;D_5__Cellulosilyticum	Cellulosilyticum	3.70868e-07	0	3.70868e-07	Absent in FC	Higher in HS	0.0126582	0	0.355298
D_0__Bacteria;D_1__Firmicutes;D_3__Clostridiales;D_4__Lachnospiraceae;D_5__Coprococcus 1	Coprococcus 1	0.000239073	0.000267371	-2.82981e-05	-0.105838	Higher in FC	0.64557	0.735294	0.755697
D_0__Bacteria;D_1__Firmicutes;D_3__Clostridiales;D_4__Lachnospiraceae;D_5__Coprococcus 2	Coprococcus 2	8.85539e-06	2.38261e-05	-1.49707e-05	-0.628333	Higher in FC	0.240506	0.323529	0.0240757
D_0__Bacteria;D_1__Firmicutes;D_3__Clostridiales;D_4__Lachnospiraceae;D_5__Coprococcus 3	Coprococcus 3	0.00185216	0.000467697	0.00138447	2.96018	Higher in HS	0.962025	0.882353	0.00328654
D_0__Bacteria;D_1__Firmicutes;D_3__Clostridiales;D_4__Lachnospiraceae;D_5__Dorea	Dorea	0.00234883	0.0030342	-0.000685369	-0.225881	Higher in FC	0.974684	0.970588	0.481133
D_0__Bacteria;D_1__Firmicutes;D_3__Clostridiales;D_4__Lachnospiraceae;D_5__Eisenbergiella	Eisenbergiella	0.0105708	0.0121149	-0.00154413	-0.127457	Higher in FC	1	1	0.397384
D_0__Bacteria;D_1__Firmicutes;D_3__Clostridiales;D_4__Lachnospiraceae;D_5__Epulopiscium	Epulopiscium	4.51075e-05	3.78077e-06	4.13268e-05	10.9308	Higher in HS	0.0506329	0.0735294	0.390622
D_0__Bacteria;D_1__Firmicutes;D_3__Clostridiales;D_4__Lachnospiraceae;D_5__(Eubacterium) hallii group	(Eubacterium) hallii group	0.00070419	0.000620359	8.38307e-05	0.135133	Higher in HS	0.949367	0.955882	0.504531
D_0__Bacteria;D_1__Firmicutes;D_3__Clostridiales;D_4__Lachnospiraceae;D_5__(Eubacterium) oxidoreducens group	(Eubacterium) oxidoreducens group	0.000215477	0.000264069	-4.85924e-05	-0.184014	Higher in FC	0.810127	0.941176	0.357037
D_0__Bacteria;D_1__Firmicutes;D_3__Clostridiales;D_4__Lachnospiraceae;D_5__(Eubacterium) ruminantium group	(Eubacterium) ruminantium group	0.00535686	0.00301565	0.0023412	0.77635	Higher in HS	0.746835	0.75	0.279089
D_0__Bacteria;D_1__Firmicutes;D_3__Clostridiales;D_4__Lachnospiraceae;D_5__(Eubacterium) ventriosum group	(Eubacterium) ventriosum group	0.00151127	0.00128176	0.000229503	0.179052	Higher in HS	0.898734	0.941176	0.607667
D_0__Bacteria;D_1__Firmicutes;D_3__Clostridiales;D_4__Lachnospiraceae;D_5__Fusicatenibacter	Fusicatenibacter	0.00307093	0.00457525	-0.00150432	-0.328794	Higher in FC	0.987342	0.970588	0.100561
D_0__Bacteria;D_1__Firmicutes;D_3__Clostridiales;D_4__Lachnospiraceae;D_5__Howardella	Howardella	3.58751e-05	2.84845e-05	7.39065e-06	0.259462	Higher in HS	0.126582	0.102941	0.735078
D_0__Bacteria;D_1__Firmicutes;D_3__Clostridiales;D_4__Lachnospiraceae;D_5__Hungatella	Hungatella	0.00042241	0.000478295	-5.58845e-05	-0.116841	Higher in FC	0.721519	0.75	0.781331
D_0__Bacteria;D_1__Firmicutes;D_3__Clostridiales;D_4__Lachnospiraceae;D_5__Incertae Sedis	U. m. of Lachnospiraceae family	0.0466062	0.0392282	0.00737805	0.18808	Higher in HS	1	1	0.217429
D_0__Bacteria;D_1__Firmicutes;D_3__Clostridiales;D_4__Lachnospiraceae;D_5__Lachnoanaerobaculum	Lachnoanaerobaculum	3.53992e-06	1.06245e-05	-7.08457e-06	-0.666815	Higher in FC	0.177215	0.338235	0.00506975
D_0__Bacteria;D_1__Firmicutes;D_3__Clostridiales;D_4__Lachnospiraceae;D_5__Lachnobacterium	Lachnobacterium	9.64188e-07	2.59972e-06	-1.63554e-06	-0.629119	Higher in FC	0.0253165	0.0735294	0.338896
D_0__Bacteria;D_1__Firmicutes;D_3__Clostridiales;D_4__Lachnospiraceae;D_5__Lachnoclostridium 12	Lachnoclostridium 12	2.08051e-07	7.56098e-07	-5.48047e-07	-0.724836	Higher in FC	0.0126582	0.0588235	0.194209
D_0__Bacteria;D_1__Firmicutes;D_3__Clostridiales;D_4__Lachnospiraceae;D_5__Lachnoclostridium 1	Lachnoclostridium 1	7.45726e-07	1.13679e-06	-3.91061e-07	-0.344005	Higher in FC	0.0506329	0.102941	0.501188
D_0__Bacteria;D_1__Firmicutes;D_3__Clostridiales;D_4__Lachnospiraceae;D_5__Lachnoclostridium 5	Lachnoclostridium 5	9.67533e-08	0	9.67533e-08	Absent in FC	Higher in HS	0.0126582	0	0.355298
D_0__Bacteria;D_1__Firmicutes;D_3__Clostridiales;D_4__Lachnospiraceae;D_5__Lachnoclostridium	Lachnoclostridium	0.00681517	0.00221334	0.00460184	2.07914	Higher in HS	1	1	0.193626
D_0__Bacteria;D_1__Firmicutes;D_3__Clostridiales;D_4__Lachnospiraceae;D_5__Lachnospiraceae FCS020 group	Lachnospiraceae FCS020 group	3.73756e-06	2.23369e-06	1.50387e-06	0.673269	Higher in HS	0.0253165	0.0882353	0.638839
D_0__Bacteria;D_1__Firmicutes;D_3__Clostridiales;D_4__Lachnospiraceae;D_5__Lachnospiraceae NC2004 group	Lachnospiraceae NC2004 group	6.81859e-05	0.000215419	-0.000147233	-0.683474	Higher in FC	0.721519	0.867647	8.04476e-07
D_0__Bacteria;D_1__Firmicutes;D_3__Clostridiales;D_4__Lachnospiraceae;D_5__Lachnospiraceae ND3007 group	Lachnospiraceae ND3007 group	0.00141255	0.00160383	-0.000191279	-0.119264	Higher in FC	0.873418	0.955882	0.608078
D_0__Bacteria;D_1__Firmicutes;D_3__Clostridiales;D_4__Lachnospiraceae;D_5__Lachnospiraceae NK3A20 group	Lachnospiraceae NK3A20 group	2.65141e-06	5.13075e-06	-2.47934e-06	-0.483231	Higher in FC	0.113924	0.220588	0.167164
D_0__Bacteria;D_1__Firmicutes;D_3__Clostridiales;D_4__Lachnospiraceae;D_5__Lachnospiraceae NK4A136 group	Lachnospiraceae NK4A136 group	0.00628293	0.00422778	0.00205515	0.486107	Higher in HS	0.949367	0.970588	0.165049
D_0__Bacteria;D_1__Firmicutes;D_3__Clostridiales;D_4__Lachnospiraceae;D_5__Lachnospiraceae NK4B4 group	Lachnospiraceae NK4B4 group	0.000421632	0.000196092	0.00022554	1.15018	Higher in HS	0.810127	0.911765	0.0329312
D_0__Bacteria;D_1__Firmicutes;D_3__Clostridiales;D_4__Lachnospiraceae;D_5__Lachnospiraceae UCG-001	Lachnospiraceae UCG-001	3.88552e-06	9.79127e-07	2.9064e-06	2.96835	Higher in HS	0.113924	0.0588235	0.167408
D_0__Bacteria;D_1__Firmicutes;D_3__Clostridiales;D_4__Lachnospiraceae;D_5__Lachnospiraceae UCG-003	Lachnospiraceae UCG-003	1.73069e-05	5.01764e-06	1.22892e-05	2.44921	Higher in HS	0.253165	0.0588235	0.0995871
D_0__Bacteria;D_1__Firmicutes;D_3__Clostridiales;D_4__Lachnospiraceae;D_5__Lachnospiraceae UCG-004	Lachnospiraceae UCG-004	0.00241856	0.00232598	9.25746e-05	0.0398002	Higher in HS	0.974684	0.926471	0.854249
D_0__Bacteria;D_1__Firmicutes;D_3__Clostridiales;D_4__Lachnospiraceae;D_5__Lachnospiraceae UCG-005	Lachnospiraceae UCG-005	6.08415e-05	2.88872e-05	3.19544e-05	1.10618	Higher in HS	0.417722	0.514706	0.100161
D_0__Bacteria;D_1__Firmicutes;D_3__Clostridiales;D_4__Lachnospiraceae;D_5__Lachnospiraceae UCG-006	Lachnospiraceae UCG-006	5.8023e-06	5.82594e-06	-2.36364e-08	-0.00405709	Higher in FC	0.278481	0.264706	0.989997
D_0__Bacteria;D_1__Firmicutes;D_3__Clostridiales;D_4__Lachnospiraceae;D_5__Lachnospiraceae UCG-008	Lachnospiraceae UCG-008	1.16995e-05	2.15851e-05	-9.88554e-06	-0.45798	Higher in FC	0.265823	0.514706	0.0520895
D_0__Bacteria;D_1__Firmicutes;D_3__Clostridiales;D_4__Lachnospiraceae;D_5__Lachnospiraceae UCG-010	Lachnospiraceae UCG-010	0.000732913	0.00107606	-0.000343147	-0.318892	Higher in FC	0.810127	0.823529	0.301332
D_0__Bacteria;D_1__Firmicutes;D_3__Clostridiales;D_4__Lachnospiraceae;D_5__Lachnospiraceae XPB1014 group	Lachnospiraceae XPB1014 group	3.84574e-05	3.71605e-05	1.29692e-06	0.0349005	Higher in HS	0.417722	0.602941	0.921547
D_0__Bacteria;D_1__Firmicutes;D_3__Clostridiales;D_4__Lachnospiraceae;D_5__Lachnospira	Lachnospira	0.0343317	0.0444045	-0.0100728	-0.226841	Higher in FC	0.962025	0.970588	0.237818
D_0__Bacteria;D_1__Firmicutes;D_3__Clostridiales;D_4__Lachnospiraceae;D_5__Lactonifactor	Lactonifactor	4.1002e-05	5.76069e-05	-1.66049e-05	-0.288245	Higher in FC	0.582278	0.735294	0.231438
D_0__Bacteria;D_1__Firmicutes;D_3__Clostridiales;D_4__Lachnospiraceae;D_5__Marvinbryantia	Marvinbryantia	2.41844e-06	2.20141e-06	2.17026e-07	0.0985849	Higher in HS	0.0506329	0.0735294	0.924496
D_0__Bacteria;D_1__Firmicutes;D_3__Clostridiales;D_4__Lachnospiraceae;D_5__Moryella	Moryella	1.47721e-06	2.28664e-06	-8.09427e-07	-0.353981	Higher in FC	0.0506329	0.132353	0.501993
D_0__Bacteria;D_1__Firmicutes;D_3__Clostridiales;D_4__Lachnospiraceae;D_5__Oribacterium	Oribacterium	9.79629e-06	9.05452e-06	7.41772e-07	0.0819228	Higher in HS	0.303797	0.264706	0.854678
D_0__Bacteria;D_1__Firmicutes;D_3__Clostridiales;D_4__Lachnospiraceae;D_5__Pseudobutyrivibrio	Pseudobutyrivibrio	0.0158478	0.0119283	0.00391955	0.328594	Higher in HS	0.962025	0.941176	0.346257
D_0__Bacteria;D_1__Firmicutes;D_3__Clostridiales;D_4__Lachnospiraceae;D_5__Robinsoniella	Robinsoniella	3.03347e-05	3.43948e-05	-4.06007e-06	-0.118043	Higher in FC	0.417722	0.529412	0.784492
D_0__Bacteria;D_1__Firmicutes;D_3__Clostridiales;D_4__Lachnospiraceae;D_5__Roseburia	Roseburia	0.0324453	0.019674	0.0127713	0.649145	Higher in HS	1	1	0.00597925
D_0__Bacteria;D_1__Firmicutes;D_3__Clostridiales;D_4__Lachnospiraceae;D_5__(Ruminococcus) gauvreauii group	(Ruminococcus) gauvreauii group	1.18922e-06	1.47883e-06	-2.89617e-07	-0.195841	Higher in FC	0.0379747	0.102941	0.760597
D_0__Bacteria;D_1__Firmicutes;D_3__Clostridiales;D_4__Lachnospiraceae;D_5__Shuttleworthia	Shuttleworthia	5.48054e-06	1.09308e-05	-5.45027e-06	-0.498616	Higher in FC	0.177215	0.279412	0.142421
D_0__Bacteria;D_1__Firmicutes;D_3__Clostridiales;D_4__Lachnospiraceae;D_5__Stomatobaculum	Stomatobaculum	3.63214e-06	1.80291e-06	1.82923e-06	1.0146	Higher in HS	0.101266	0.0882353	0.317764
D_0__Bacteria;D_1__Firmicutes;D_3__Clostridiales;D_4__Lachnospiraceae;D_5__Syntrophococcus	Syntrophococcus	4.75397e-07	3.31763e-07	1.43634e-07	0.432943	Higher in HS	0.0379747	0.0294118	0.710325
D_0__Bacteria;D_1__Firmicutes;D_3__Clostridiales;D_4__Lachnospiraceae;D_5__Tyzzerella 3	Tyzzerella 3	7.70311e-05	0.00023381	-0.000156779	-0.67054	Higher in FC	0.35443	0.455882	0.177762
D_0__Bacteria;D_1__Firmicutes;D_3__Clostridiales;D_4__Lachnospiraceae;D_5__Tyzzerella 4	Tyzzerella 4	0.00052529	0.000802003	-0.000276713	-0.345027	Higher in FC	0.455696	0.470588	0.708198
D_0__Bacteria;D_1__Firmicutes;D_3__Clostridiales;D_4__Lachnospiraceae;D_5__Tyzzerella	Tyzzerella	0.000251853	0.00050294	-0.000251087	-0.499238	Higher in FC	0.417722	0.632353	0.323937
D_0__Bacteria;D_1__Firmicutes;D_3__Clostridiales;D_4__Peptococcaceae;D_5__Dehalobacterium	Dehalobacterium	4.69002e-06	1.22746e-05	-7.58456e-06	-0.617908	Higher in FC	0.151899	0.367647	0.0144659
D_0__Bacteria;D_1__Firmicutes;D_3__Clostridiales;D_4__Peptococcaceae;D_5__Peptococcus	Peptococcus	3.07126e-05	0.000167065	-0.000136353	-0.816164	Higher in FC	0.291139	0.5	0.00395455
D_0__Bacteria;D_1__Firmicutes;D_3__Clostridiales;D_4__Peptococcaceae;D_5__uncultured	U. m. of Peptococcaceae family	3.20586e-05	0.000121362	-8.93032e-05	-0.735843	Higher in FC	0.405063	0.632353	4.67311e-05
D_0__Bacteria;D_1__Firmicutes;D_3__Clostridiales;D_4__Peptostreptococcaceae;D_5__Intestinibacter	Intestinibacter	4.89273e-05	3.11103e-05	1.7817e-05	0.572703	Higher in HS	0.506329	0.514706	0.302288
D_0__Bacteria;D_1__Firmicutes;D_3__Clostridiales;D_4__Peptostreptococcaceae;D_5__Peptoclostridium	Peptoclostridium	5.92937e-06	1.58277e-06	4.3466e-06	2.7462	Higher in HS	0.101266	0.0441176	0.165137
D_0__Bacteria;D_1__Firmicutes;D_3__Clostridiales;D_4__Peptostreptococcaceae;D_5__Peptostreptococcus	Peptostreptococcus	7.04394e-06	2.68617e-06	4.35777e-06	1.6223	Higher in HS	0.189873	0.102941	0.167771
D_0__Bacteria;D_1__Firmicutes;D_3__Clostridiales;D_4__Peptostreptococcaceae;D_5__Romboutsia	Romboutsia	0.00238086	0.00116617	0.00121469	1.0416	Higher in HS	0.886076	0.955882	0.130653
D_0__Bacteria;D_1__Firmicutes;D_3__Clostridiales;D_4__Peptostreptococcaceae;D_5__Terrisporobacter	Terrisporobacter	9.23227e-05	1.01379e-05	8.21848e-05	8.1067	Higher in HS	0.291139	0.176471	0.127597
D_0__Bacteria;D_1__Firmicutes;D_3__Clostridiales;D_4__Peptostreptococcaceae;D_5__uncultured bacterium	U. m. of Peptostreptococcaceae family	0.000168668	4.8504e-05	0.000120164	2.4774	Higher in HS	0.620253	0.573529	0.0175413
D_0__Bacteria;D_1__Firmicutes;D_3__Clostridiales;D_4__Ruminococcaceae;D_5__Acetanaerobacterium	Acetanaerobacterium	0.000151639	9.08026e-05	6.0836e-05	0.669981	Higher in HS	0.518987	0.647059	0.433779
D_0__Bacteria;D_1__Firmicutes;D_3__Clostridiales;D_4__Ruminococcaceae;D_5__Anaerofilum	Anaerofilum	6.15474e-05	7.75168e-05	-1.59694e-05	-0.206012	Higher in FC	0.531646	0.632353	0.392357
D_0__Bacteria;D_1__Firmicutes;D_3__Clostridiales;D_4__Ruminococcaceae;D_5__Anaerotruncus	Anaerotruncus	0.0041743	0.00681893	-0.00264463	-0.387837	Higher in FC	0.886076	0.955882	0.0602723
D_0__Bacteria;D_1__Firmicutes;D_3__Clostridiales;D_4__Ruminococcaceae;D_5__Butyricicoccus	Butyricicoccus	9.06008e-06	8.7873e-06	2.72779e-07	0.0310424	Higher in HS	0.0886076	0.0735294	0.973751
D_0__Bacteria;D_1__Firmicutes;D_3__Clostridiales;D_4__Ruminococcaceae;D_5__Candidatus Soleaferrea	Candidatus Soleaferrea	2.35276e-05	3.20574e-05	-8.5298e-06	-0.266079	Higher in FC	0.405063	0.588235	0.17787
D_0__Bacteria;D_1__Firmicutes;D_3__Clostridiales;D_4__Ruminococcaceae;D_5__(Eubacterium) coprostanoligenes group	(Eubacterium) coprostanoligenes group	0.012245	0.00962345	0.00262152	0.272409	Higher in HS	0.962025	0.955882	0.508228
D_0__Bacteria;D_1__Firmicutes;D_3__Clostridiales;D_4__Ruminococcaceae;D_5__Faecalibacterium	Faecalibacterium	0.0330903	0.0685244	-0.0354341	-0.517102	Higher in FC	0.987342	1	6.56582e-05
D_0__Bacteria;D_1__Firmicutes;D_3__Clostridiales;D_4__Ruminococcaceae;D_5__Flavonifractor	Flavonifractor	0.00168046	0.00147806	0.000202396	0.136934	Higher in HS	0.987342	1	0.575647
D_0__Bacteria;D_1__Firmicutes;D_3__Clostridiales;D_4__Ruminococcaceae;D_5__Hydrogenoanaerobacterium	Hydrogenoanaerobacterium	4.74546e-05	0.000208149	-0.000160694	-0.772016	Higher in FC	0.329114	0.558824	0.00059198
D_0__Bacteria;D_1__Firmicutes;D_3__Clostridiales;D_4__Ruminococcaceae;D_5__Intestinimonas	Intestinimonas	0.00076826	0.000546748	0.000221512	0.405144	Higher in HS	0.848101	0.897059	0.377136
D_0__Bacteria;D_1__Firmicutes;D_3__Clostridiales;D_4__Ruminococcaceae;D_5__Oscillibacter	Oscillibacter	0.000345375	0.000319294	2.60813e-05	0.0816843	Higher in HS	0.746835	0.838235	0.847756
D_0__Bacteria;D_1__Firmicutes;D_3__Clostridiales;D_4__Ruminococcaceae;D_5__Oscillospira	Oscillospira	0.00759775	0.00514412	0.00245363	0.476979	Higher in HS	0.987342	1	0.17368
D_0__Bacteria;D_1__Firmicutes;D_3__Clostridiales;D_4__Ruminococcaceae;D_5__Papillibacter	Papillibacter	1.16814e-05	4.86222e-05	-3.69408e-05	-0.759752	Higher in FC	0.291139	0.617647	6.03302e-05
D_0__Bacteria;D_1__Firmicutes;D_3__Clostridiales;D_4__Ruminococcaceae;D_5__Pseudoflavonifractor	Pseudoflavonifractor	1.47765e-05	3.54238e-05	-2.06473e-05	-0.582865	Higher in FC	0.202532	0.25	0.0696866
D_0__Bacteria;D_1__Firmicutes;D_3__Clostridiales;D_4__Ruminococcaceae;D_5__Ruminiclostridium 1	Ruminiclostridium 1	9.46024e-05	0.000105062	-1.046e-05	-0.0995599	Higher in FC	0.126582	0.25	0.911076
D_0__Bacteria;D_1__Firmicutes;D_3__Clostridiales;D_4__Ruminococcaceae;D_5__Ruminiclostridium 5	Ruminiclostridium 5	0.00187803	0.00319084	-0.00131281	-0.41143	Higher in FC	1	1	0.0093624
D_0__Bacteria;D_1__Firmicutes;D_3__Clostridiales;D_4__Ruminococcaceae;D_5__Ruminiclostridium 6	Ruminiclostridium 6	0.00334191	0.00743572	-0.00409382	-0.550561	Higher in FC	0.670886	0.735294	0.0344791
D_0__Bacteria;D_1__Firmicutes;D_3__Clostridiales;D_4__Ruminococcaceae;D_5__Ruminiclostridium 9	Ruminiclostridium 9	0.00363774	0.00350664	0.000131096	0.037385	Higher in HS	0.987342	1	0.856112
D_0__Bacteria;D_1__Firmicutes;D_3__Clostridiales;D_4__Ruminococcaceae;D_5__Ruminiclostridium	Ruminiclostridium	0.000922348	0.00238855	-0.0014662	-0.613846	Higher in FC	0.974684	1	0.00390359
D_0__Bacteria;D_1__Firmicutes;D_3__Clostridiales;D_4__Ruminococcaceae;D_5__Ruminococcaceae NK4A214 group	Ruminococcaceae NK4A214 group	0.00174855	0.00398124	-0.00223269	-0.560802	Higher in FC	0.772152	0.808824	0.00120385
D_0__Bacteria;D_1__Firmicutes;D_3__Clostridiales;D_4__Ruminococcaceae;D_5__Ruminococcaceae UCG-002	Ruminococcaceae UCG-002	0.0307101	0.0286276	0.00208248	0.0727436	Higher in HS	0.987342	1	0.712598
D_0__Bacteria;D_1__Firmicutes;D_3__Clostridiales;D_4__Ruminococcaceae;D_5__Ruminococcaceae UCG-003	Ruminococcaceae UCG-003	0.00124827	0.00223148	-0.000983211	-0.440609	Higher in FC	0.670886	0.779412	0.0409371
D_0__Bacteria;D_1__Firmicutes;D_3__Clostridiales;D_4__Ruminococcaceae;D_5__Ruminococcaceae UCG-004	Ruminococcaceae UCG-004	0.000145867	0.000342702	-0.000196835	-0.574363	Higher in FC	0.708861	0.867647	0.0419114
D_0__Bacteria;D_1__Firmicutes;D_3__Clostridiales;D_4__Ruminococcaceae;D_5__Ruminococcaceae UCG-005	Ruminococcaceae UCG-005	0.00429072	0.00801535	-0.00372463	-0.464687	Higher in FC	0.898734	0.955882	0.0176238
D_0__Bacteria;D_1__Firmicutes;D_3__Clostridiales;D_4__Ruminococcaceae;D_5__Ruminococcaceae UCG-007	Ruminococcaceae UCG-007	5.48926e-06	1.58072e-05	-1.03179e-05	-0.652736	Higher in FC	0.113924	0.279412	0.0404537
D_0__Bacteria;D_1__Firmicutes;D_3__Clostridiales;D_4__Ruminococcaceae;D_5__Ruminococcaceae UCG-008	Ruminococcaceae UCG-008	2.20447e-05	7.16448e-05	-4.96001e-05	-0.692306	Higher in FC	0.0759494	0.25	0.158289
D_0__Bacteria;D_1__Firmicutes;D_3__Clostridiales;D_4__Ruminococcaceae;D_5__Ruminococcaceae UCG-009	Ruminococcaceae UCG-009	7.28583e-05	0.000126253	-5.33949e-05	-0.422919	Higher in FC	0.531646	0.661765	0.0531584
D_0__Bacteria;D_1__Firmicutes;D_3__Clostridiales;D_4__Ruminococcaceae;D_5__Ruminococcaceae UCG-010	Ruminococcaceae UCG-010	0.000897406	0.00455667	-0.00365927	-0.803057	Higher in FC	0.721519	0.735294	0.00041282
D_0__Bacteria;D_1__Firmicutes;D_3__Clostridiales;D_4__Ruminococcaceae;D_5__Ruminococcaceae UCG-013	Ruminococcaceae UCG-013	0.00212319	0.00307706	-0.000953872	-0.309995	Higher in FC	0.911392	0.941176	0.222751
D_0__Bacteria;D_1__Firmicutes;D_3__Clostridiales;D_4__Ruminococcaceae;D_5__Ruminococcaceae UCG-014	Ruminococcaceae UCG-014	0.00412744	0.0121049	-0.00797745	-0.659027	Higher in FC	0.822785	0.852941	0.00247883
D_0__Bacteria;D_1__Firmicutes;D_3__Clostridiales;D_4__Ruminococcaceae;D_5__Ruminococcaceae V9D2013 group	Ruminococcaceae V9D2013 group	1.19353e-05	1.46596e-05	-2.72427e-06	-0.185835	Higher in FC	0.227848	0.25	0.638117
D_0__Bacteria;D_1__Firmicutes;D_3__Clostridiales;D_4__Ruminococcaceae;D_5__Ruminococcus 1	Ruminococcus 1	0.00531316	0.00658903	-0.00127587	-0.193635	Higher in FC	0.898734	0.941176	0.493281
D_0__Bacteria;D_1__Firmicutes;D_3__Clostridiales;D_4__Ruminococcaceae;D_5__Ruminococcus 2	Ruminococcus 2	0.00730061	0.00795016	-0.000649553	-0.0817031	Higher in FC	0.924051	0.882353	0.803777
D_0__Bacteria;D_1__Firmicutes;D_3__Clostridiales;D_4__Ruminococcaceae;D_5__Subdoligranulum	Subdoligranulum	0.00793689	0.0155338	-0.00759689	-0.489056	Higher in FC	0.962025	0.941176	0.0753038
D_0__Bacteria;D_1__Firmicutes;D_3__Clostridiales;D_4__Ruminococcaceae;D_5__uncultured	U. m. of Ruminococcaceae family	0.00319024	0.00584917	-0.00265893	-0.454583	Higher in FC	1	1	4.52665e-05
D_0__Bacteria;D_1__Firmicutes;D_3__Clostridiales;D_4__Syntrophomonadaceae;D_5__Syntrophomonas	Syntrophomonas	0	1.21578e-06	-1.21578e-06	Absent in HS	Higher in FC	0	0.0441176	0.0675422
D_0__Bacteria;D_1__Firmicutes;D_3__Clostridiales;D_4__uncultured bacterium;D_5__uncultured bacterium	U. m. of Clostridiales order	0.000803968	0.00262159	-0.00181762	-0.693328	Higher in FC	0.911392	1	0.000829194
D_0__Bacteria;D_1__Firmicutes;D_3__Erysipelotrichales;D_4__Erysipelotrichaceae;D_5__Asteroleplasma	Asteroleplasma	0.000111608	0.00101665	-0.000905038	-0.890219	Higher in FC	0.0886076	0.294118	0.102087
D_0__Bacteria;D_1__Firmicutes;D_3__Erysipelotrichales;D_4__Erysipelotrichaceae;D_5__Candidatus Stoquefichus	Candidatus Stoquefichus	3.30564e-06	2.60502e-07	3.04513e-06	11.6895	Higher in HS	0.0126582	0.0147059	0.395457
D_0__Bacteria;D_1__Firmicutes;D_3__Erysipelotrichales;D_4__Erysipelotrichaceae;D_5__Catenibacterium	Catenibacterium	2.68754e-05	8.18863e-05	-5.50108e-05	-0.671796	Higher in FC	0.126582	0.102941	0.331954
D_0__Bacteria;D_1__Firmicutes;D_3__Erysipelotrichales;D_4__Erysipelotrichaceae;D_5__Coprobacillus	Coprobacillus	2.42291e-05	0.000138072	-0.000113843	-0.824518	Higher in FC	0.101266	0.220588	0.102299
D_0__Bacteria;D_1__Firmicutes;D_3__Erysipelotrichales;D_4__Erysipelotrichaceae;D_5__Dielma	Dielma	5.56759e-05	5.45125e-05	1.16345e-06	0.0213428	Higher in HS	0.341772	0.529412	0.96716
D_0__Bacteria;D_1__Firmicutes;D_3__Erysipelotrichales;D_4__Erysipelotrichaceae;D_5__Erysipelatoclostridium	Erysipelatoclostridium	4.71867e-05	0.000165812	-0.000118625	-0.71542	Higher in FC	0.468354	0.661765	0.00167514
D_0__Bacteria;D_1__Firmicutes;D_3__Erysipelotrichales;D_4__Erysipelotrichaceae;D_5__Erysipelotrichaceae UCG-001	Erysipelotrichaceae UCG-001	3.1811e-07	0	3.1811e-07	Absent in FC	Higher in HS	0.0126582	0	0.355298
D_0__Bacteria;D_1__Firmicutes;D_3__Erysipelotrichales;D_4__Erysipelotrichaceae;D_5__Erysipelotrichaceae UCG-003	Erysipelotrichaceae UCG-003	0.000339819	0.000597747	-0.000257928	-0.4315	Higher in FC	0.708861	0.794118	0.0853558
D_0__Bacteria;D_1__Firmicutes;D_3__Erysipelotrichales;D_4__Erysipelotrichaceae;D_5__Erysipelotrichaceae UCG-004	Erysipelotrichaceae UCG-004	3.79557e-07	5.41086e-06	-5.0313e-06	-0.929853	Higher in FC	0.0126582	0.0147059	0.319226
D_0__Bacteria;D_1__Firmicutes;D_3__Erysipelotrichales;D_4__Erysipelotrichaceae;D_5__Faecalicoccus	Faecalicoccus	9.51262e-06	2.49456e-06	7.01806e-06	2.81334	Higher in HS	0.0632911	0.0588235	0.315509
D_0__Bacteria;D_1__Firmicutes;D_3__Erysipelotrichales;D_4__Erysipelotrichaceae;D_5__Faecalitalea	Faecalitalea	5.30752e-05	7.71722e-05	-2.4097e-05	-0.31225	Higher in FC	0.151899	0.205882	0.652259
D_0__Bacteria;D_1__Firmicutes;D_3__Erysipelotrichales;D_4__Erysipelotrichaceae;D_5__Holdemanella	Holdemanella	6.90757e-05	0.000632442	-0.000563366	-0.890779	Higher in FC	0.21519	0.191176	0.0781122
D_0__Bacteria;D_1__Firmicutes;D_3__Erysipelotrichales;D_4__Erysipelotrichaceae;D_5__Holdemania	Holdemania	4.66846e-05	0.000165256	-0.000118572	-0.717502	Higher in FC	0.620253	0.794118	9.95843e-06
D_0__Bacteria;D_1__Firmicutes;D_3__Erysipelotrichales;D_4__Erysipelotrichaceae;D_5__Incertae Sedis	U. m. of Erysipelotrichaceae family	0.000142697	0.000214622	-7.19247e-05	-0.335123	Higher in FC	0.632911	0.705882	0.393834
D_0__Bacteria;D_1__Firmicutes;D_3__Erysipelotrichales;D_4__Erysipelotrichaceae;D_5__Solobacterium	Solobacterium	6.03226e-06	2.65579e-06	3.37647e-06	1.27136	Higher in HS	0.151899	0.117647	0.233834
D_0__Bacteria;D_1__Firmicutes;D_3__Erysipelotrichales;D_4__Erysipelotrichaceae;D_5__Turicibacter	Turicibacter	0.000186303	0.000480421	-0.000294118	-0.612208	Higher in FC	0.493671	0.588235	0.380088
D_0__Bacteria;D_1__Firmicutes;D_3__Lactobacillales;D_4__Aerococcaceae;D_5__Abiotrophia	Abiotrophia	2.6379e-06	1.68032e-06	9.57575e-07	0.569876	Higher in HS	0.0632911	0.117647	0.558681
D_0__Bacteria;D_1__Firmicutes;D_3__Lactobacillales;D_4__Carnobacteriaceae;D_5__Granulicatella	Granulicatella	2.12345e-05	2.70068e-05	-5.77233e-06	-0.213736	Higher in FC	0.43038	0.411765	0.662908
D_0__Bacteria;D_1__Firmicutes;D_3__Lactobacillales;D_4__Carnobacteriaceae;Other	U. m. of Carnobacteriaceae family	2.66525e-06	0	2.66525e-06	Absent in FC	Higher in HS	0.0379747	0	0.192158
D_0__Bacteria;D_1__Firmicutes;D_3__Lactobacillales;D_4__Enterococcaceae;D_5__Enterococcus	Enterococcus	0.00102369	5.79559e-05	0.000965734	16.6633	Higher in HS	0.544304	0.294118	0.122807
D_0__Bacteria;D_1__Firmicutes;D_3__Lactobacillales;D_4__Lactobacillaceae;D_5__Lactobacillus	Lactobacillus	0.000493505	0.000103524	0.000389981	3.76707	Higher in HS	0.670886	0.705882	0.213564
D_0__Bacteria;D_1__Firmicutes;D_3__Lactobacillales;D_4__Lactobacillaceae;D_5__Pediococcus	Pediococcus	1.048e-07	9.69995e-07	-8.65195e-07	-0.891959	Higher in FC	0.0126582	0.0441176	0.142646
D_0__Bacteria;D_1__Firmicutes;D_3__Lactobacillales;D_4__Leuconostocaceae;D_5__Fructobacillus	Fructobacillus	2.04491e-06	2.42383e-07	1.80252e-06	7.43666	Higher in HS	0.0379747	0.0147059	0.167476
D_0__Bacteria;D_1__Firmicutes;D_3__Lactobacillales;D_4__Leuconostocaceae;D_5__Leuconostoc	Leuconostoc	4.83766e-07	6.68038e-07	-1.84272e-07	-0.27584	Higher in FC	0.0126582	0.0441176	0.77155
D_0__Bacteria;D_1__Firmicutes;D_3__Lactobacillales;D_4__Leuconostocaceae;D_5__Weissella	Weissella	0	9.39624e-07	-9.39624e-07	Absent in HS	Higher in FC	0	0.0588235	0.086699
D_0__Bacteria;D_1__Firmicutes;D_3__Lactobacillales;D_4__Streptococcaceae;D_5__Lactococcus	Lactococcus	1.6594e-06	1.4709e-05	-1.30496e-05	-0.887185	Higher in FC	0.0632911	0.220588	0.00188626
D_0__Bacteria;D_1__Firmicutes;D_3__Lactobacillales;D_4__Streptococcaceae;D_5__Streptococcus	Streptococcus	0.000889072	0.00116362	-0.000274544	-0.23594	Higher in FC	0.987342	0.941176	0.530956
D_0__Bacteria;D_1__Firmicutes;D_3__Lactobacillales;Other;Other	U. m. of Lactobacillales order	1.10428e-07	7.56875e-07	-6.46447e-07	-0.8541	Higher in FC	0.0126582	0.0441176	0.139201
D_0__Bacteria;D_1__Firmicutes;D_3__Selenomonadales;D_4__Acidaminococcaceae;D_5__Acidaminococcus	Acidaminococcus	0.00354234	0.00158835	0.00195399	1.2302	Higher in HS	0.43038	0.352941	0.237295
D_0__Bacteria;D_1__Firmicutes;D_3__Selenomonadales;D_4__Acidaminococcaceae;D_5__Phascolarctobacterium	Phascolarctobacterium	0.00457971	0.00978511	-0.0052054	-0.531972	Higher in FC	0.797468	0.75	0.00315895
D_0__Bacteria;D_1__Firmicutes;D_3__Selenomonadales;D_4__Acidaminococcaceae;D_5__Succiniclasticum	Succiniclasticum	0.000412921	4.17851e-05	0.000371135	8.88199	Higher in HS	0.113924	0.161765	0.256318
D_0__Bacteria;D_1__Firmicutes;D_3__Selenomonadales;D_4__uncultured bacterium;D_5__uncultured bacterium	U. m. of Selenomonadales order	4.86874e-07	1.69306e-06	-1.20618e-06	-0.712429	Higher in FC	0.0379747	0.0735294	0.221439
D_0__Bacteria;D_1__Firmicutes;D_3__Selenomonadales;D_4__Veillonellaceae;D_5__Allisonella	Allisonella	5.24553e-05	4.05737e-05	1.18816e-05	0.292839	Higher in HS	0.189873	0.161765	0.645392
D_0__Bacteria;D_1__Firmicutes;D_3__Selenomonadales;D_4__Veillonellaceae;D_5__Anaeroglobus	Anaeroglobus	9.40724e-07	2.4179e-07	6.98935e-07	2.89067	Higher in HS	0.0253165	0.0147059	0.3611
D_0__Bacteria;D_1__Firmicutes;D_3__Selenomonadales;D_4__Veillonellaceae;D_5__Dialister	Dialister	0.00751025	0.006139	0.00137125	0.223368	Higher in HS	0.810127	0.75	0.542187
D_0__Bacteria;D_1__Firmicutes;D_3__Selenomonadales;D_4__Veillonellaceae;D_5__Megamonas	Megamonas	0.000151211	0.000234036	-8.28253e-05	-0.3539	Higher in FC	0.0632911	0.0294118	0.740181
D_0__Bacteria;D_1__Firmicutes;D_3__Selenomonadales;D_4__Veillonellaceae;D_5__Megasphaera	Megasphaera	0.00059513	0.000599997	-4.86755e-06	-0.00811263	Higher in FC	0.21519	0.294118	0.991747
D_0__Bacteria;D_1__Firmicutes;D_3__Selenomonadales;D_4__Veillonellaceae;D_5__Mitsuokella	Mitsuokella	4.5566e-06	8.35941e-05	-7.90376e-05	-0.945491	Higher in FC	0.0126582	0.117647	0.103754
D_0__Bacteria;D_1__Firmicutes;D_3__Selenomonadales;D_4__Veillonellaceae;D_5__Selenomonas 4	Selenomonas 4	0	5.21802e-06	-5.21802e-06	Absent in HS	Higher in FC	0	0.0147059	0.282622
D_0__Bacteria;D_1__Firmicutes;D_3__Selenomonadales;D_4__Veillonellaceae;D_5__uncultured	U. m. of Veillonellaceae family	0.00015616	1.25816e-06	0.000154902	123.118	Higher in HS	0.164557	0.0588235	0.320025
D_0__Bacteria;D_1__Firmicutes;D_3__Selenomonadales;D_4__Veillonellaceae;D_5__Veillonella	Veillonella	0.000803032	0.000377126	0.000425907	1.12935	Higher in HS	0.708861	0.720588	0.449822
D_0__Bacteria;D_1__Firmicutes;D_3__Thermoanaerobacterales;D_4__Thermoanaerobacteraceae;D_5__Gelria	Gelria	6.11648e-05	0.000171962	-0.000110798	-0.644313	Higher in FC	0.392405	0.558824	0.00183739
D_0__Bacteria;D_1__Firmicutes;Other;Other;Other	U. m. of Firmicutes phylum	1.87848e-05	0.00065691	-0.000638125	-0.971404	Higher in FC	0.392405	0.647059	0.182116
D_0__Bacteria;D_1__Fusobacteria;D_3__Fusobacteriales;D_4__CFT112H7;D_5__uncultured bacterium	U. m. of CFT112H7 family	0.00192951	4.2867e-05	0.00188664	44.0115	Higher in HS	0.0632911	0.0588235	0.363699
D_0__Bacteria;D_1__Fusobacteria;D_3__Fusobacteriales;D_4__Fusobacteriaceae;D_5__Fusobacterium	Fusobacterium	0.000161107	1.56402e-05	0.000145467	9.30085	Higher in HS	0.316456	0.25	0.289147
D_0__Bacteria;D_1__Fusobacteria;D_3__Fusobacteriales;D_4__Leptotrichiaceae;D_5__Leptotrichia	Leptotrichia	6.33449e-07	0	6.33449e-07	Absent in FC	Higher in HS	0.0253165	0	0.218835
D_0__Bacteria;D_1__Fusobacteria;D_3__Fusobacteriales;D_4__Leptotrichiaceae;D_5__Sneathia	Sneathia	3.50304e-06	0	3.50304e-06	Absent in FC	Higher in HS	0.0379747	0	0.253654
D_0__Bacteria;D_1__Fusobacteria;D_3__Fusobacteriales;Other;Other	U. m. of Fusobacteriales order	7.00901e-05	2.97077e-07	6.9793e-05	234.933	Higher in HS	0.0126582	0.0147059	0.357338
D_0__Bacteria;D_1__Lentisphaerae;D_3__Victivallales;D_4__Victivallaceae;D_5__Victivallis	Victivallis	0.000139701	0.00105732	-0.000917619	-0.867873	Higher in FC	0.316456	0.5	0.00702988
D_0__Bacteria;D_1__Nitrospirae;D_3__Nitrospirales;D_4__Nitrospiraceae;D_5__Nitrospira	Nitrospira	3.98939e-06	0	3.98939e-06	Absent in FC	Higher in HS	0.0506329	0	0.161829
D_0__Bacteria;D_1__Proteobacteria;D_3__Aeromonadales;D_4__Succinivibrionaceae;D_5__Anaerobiospirillum	Anaerobiospirillum	5.10916e-06	2.61136e-07	4.84802e-06	18.5651	Higher in HS	0.0379747	0.0147059	0.19102
D_0__Bacteria;D_1__Proteobacteria;D_3__Aeromonadales;D_4__Succinivibrionaceae;D_5__Succinatimonas	Succinatimonas	9.34082e-06	5.84295e-05	-4.90887e-05	-0.840135	Higher in FC	0.0126582	0.0441176	0.361542
D_0__Bacteria;D_1__Proteobacteria;D_3__Aeromonadales;D_4__Succinivibrionaceae;D_5__Succinivibrio	Succinivibrio	3.93901e-06	1.90734e-06	2.03167e-06	1.06518	Higher in HS	0.126582	0.0588235	0.294016
D_0__Bacteria;D_1__Proteobacteria;D_3__Aeromonadales;D_4__Succinivibrionaceae;Other	U. m. of Succinivibrionaceae family	1.69222e-06	2.43765e-07	1.44846e-06	5.94201	Higher in HS	0.0253165	0.0147059	0.268498
D_0__Bacteria;D_1__Proteobacteria;D_3__Burkholderiales;D_4__Alcaligenaceae;D_5__Parasutterella	Parasutterella	0.00460013	0.00303067	0.00156946	0.517858	Higher in HS	0.797468	0.705882	0.426487
D_0__Bacteria;D_1__Proteobacteria;D_3__Burkholderiales;D_4__Alcaligenaceae;D_5__Sutterella	Sutterella	0.00692741	0.0108006	-0.00387323	-0.358611	Higher in FC	0.835443	0.852941	0.0575318
D_0__Bacteria;D_1__Proteobacteria;D_3__Burkholderiales;D_4__Alcaligenaceae;Other	U. m. of Alcaligenaceae family	2.57772e-06	1.83892e-07	2.39383e-06	13.0175	Higher in HS	0.0759494	0.0147059	0.135542
D_0__Bacteria;D_1__Proteobacteria;D_3__Burkholderiales;D_4__Burkholderiaceae;D_5__Lautropia	Lautropia	0	2.0932e-06	-2.0932e-06	Absent in HS	Higher in FC	0	0.0735294	0.026039
D_0__Bacteria;D_1__Proteobacteria;D_3__Burkholderiales;D_4__Comamonadaceae;D_5__Acidovorax	Acidovorax	0.00266769	2.97077e-07	0.00266739	8978.81	Higher in HS	0.126582	0.0147059	0.354465
D_0__Bacteria;D_1__Proteobacteria;D_3__Burkholderiales;D_4__Comamonadaceae;D_5__Comamonas	Comamonas	3.44246e-06	1.85511e-05	-1.51087e-05	-0.814434	Higher in FC	0.0253165	0.0882353	0.262013
D_0__Bacteria;D_1__Proteobacteria;D_3__Burkholderiales;D_4__Comamonadaceae;D_5__Hydrogenophaga	Hydrogenophaga	0.000139556	2.97077e-07	0.000139259	468.766	Higher in HS	0.0379747	0.0147059	0.3386
D_0__Bacteria;D_1__Proteobacteria;D_3__Burkholderiales;D_4__Comamonadaceae;D_5__Polaromonas	Polaromonas	7.17388e-06	0	7.17388e-06	Absent in FC	Higher in HS	0.126582	0	0.0129583
D_0__Bacteria;D_1__Proteobacteria;D_3__Burkholderiales;D_4__Comamonadaceae;D_5__Variovorax	Variovorax	3.73381e-06	0	3.73381e-06	Absent in FC	Higher in HS	0.0126582	0	0.355298
D_0__Bacteria;D_1__Proteobacteria;D_3__Burkholderiales;D_4__Comamonadaceae;Other	U. m. of Comamonadaceae family	1.08903e-05	0	1.08903e-05	Absent in FC	Higher in HS	0.0126582	0	0.355298
D_0__Bacteria;D_1__Proteobacteria;D_3__Burkholderiales;D_4__Oxalobacteraceae;D_5__Oxalobacter	Oxalobacter	5.50913e-05	0.000169518	-0.000114426	-0.675011	Higher in FC	0.151899	0.426471	0.00721734
D_0__Bacteria;D_1__Proteobacteria;D_3__Burkholderiales;D_4__Oxalobacteraceae;Other	U. m. of Oxalobacteraceae family	0	6.48637e-06	-6.48637e-06	Absent in HS	Higher in FC	0	0.0294118	0.15877
D_0__Bacteria;D_1__Proteobacteria;D_3__Burkholderiales;Other;Other	U. m. of Burkholderiales order	3.08937e-05	2.4956e-05	5.93772e-06	0.237928	Higher in HS	0.265823	0.25	0.591298
D_0__Bacteria;D_1__Proteobacteria;D_3__Campylobacterales;D_4__Campylobacteraceae;D_5__Campylobacter	Campylobacter	3.81805e-05	1.52205e-05	2.29599e-05	1.50848	Higher in HS	0.468354	0.294118	0.0892677
D_0__Bacteria;D_1__Proteobacteria;D_3__Campylobacterales;D_4__Helicobacteraceae;D_5__Helicobacter	Helicobacter	4.15049e-05	0.000133996	-9.2491e-05	-0.690253	Higher in FC	0.265823	0.75	0.00175836
D_0__Bacteria;D_1__Proteobacteria;D_3__Cardiobacteriales;D_4__Cardiobacteriaceae;D_5__Cardiobacterium	Cardiobacterium	6.0218e-07	5.37486e-07	6.46944e-08	0.120365	Higher in HS	0.0253165	0.0147059	0.927124
D_0__Bacteria;D_1__Proteobacteria;D_3__Caulobacterales;D_4__Caulobacteraceae;D_5__Brevundimonas	Brevundimonas	3.88413e-06	7.19186e-07	3.16494e-06	4.40073	Higher in HS	0.0886076	0.0294118	0.135191
D_0__Bacteria;D_1__Proteobacteria;D_3__Desulfovibrionales;D_4__Desulfovibrionaceae;D_5__Bilophila	Bilophila	0.00081143	0.00116929	-0.000357856	-0.306047	Higher in FC	0.873418	0.897059	0.118296
D_0__Bacteria;D_1__Proteobacteria;D_3__Desulfovibrionales;D_4__Desulfovibrionaceae;D_5__Desulfovibrio	Desulfovibrio	0.000388161	0.00120609	-0.000817931	-0.678166	Higher in FC	0.518987	0.720588	0.00378544
D_0__Bacteria;D_1__Proteobacteria;D_3__Enterobacteriales;D_4__Enterobacteriaceae;D_5__Citrobacter	Citrobacter	3.19538e-05	1.56046e-05	1.63492e-05	1.04771	Higher in HS	0.139241	0.147059	0.410972
D_0__Bacteria;D_1__Proteobacteria;D_3__Enterobacteriales;D_4__Enterobacteriaceae;D_5__Cronobacter	Cronobacter	2.00343e-05	1.96504e-05	3.83879e-07	0.0195355	Higher in HS	0.0886076	0.117647	0.986365
D_0__Bacteria;D_1__Proteobacteria;D_3__Enterobacteriales;D_4__Enterobacteriaceae;D_5__Enterobacter	Enterobacter	2.85843e-05	3.50506e-05	-6.46623e-06	-0.184483	Higher in FC	0.177215	0.235294	0.782263
D_0__Bacteria;D_1__Proteobacteria;D_3__Enterobacteriales;D_4__Enterobacteriaceae;D_5__Escherichia-Shigella	Escherichia-Shigella	0.00819837	0.0019494	0.00624897	3.20559	Higher in HS	0.886076	0.838235	0.145198
D_0__Bacteria;D_1__Proteobacteria;D_3__Enterobacteriales;D_4__Enterobacteriaceae;D_5__Hafnia	Hafnia	1.99029e-05	5.04253e-05	-3.05224e-05	-0.6053	Higher in FC	0.101266	0.235294	0.23623
D_0__Bacteria;D_1__Proteobacteria;D_3__Enterobacteriales;D_4__Enterobacteriaceae;D_5__Klebsiella	Klebsiella	0.00231026	6.43579e-05	0.00224591	34.8971	Higher in HS	0.455696	0.308824	0.233459
D_0__Bacteria;D_1__Proteobacteria;D_3__Enterobacteriales;D_4__Enterobacteriaceae;D_5__Kluyvera	Kluyvera	5.72684e-06	1.769e-07	5.54994e-06	31.3733	Higher in HS	0.0126582	0.0147059	0.370481
D_0__Bacteria;D_1__Proteobacteria;D_3__Enterobacteriales;D_4__Enterobacteriaceae;D_5__Morganella	Morganella	5.14049e-05	9.07133e-07	5.04978e-05	55.6675	Higher in HS	0.0379747	0.0441176	0.354535
D_0__Bacteria;D_1__Proteobacteria;D_3__Enterobacteriales;D_4__Enterobacteriaceae;D_5__Pantoea	Pantoea	7.66642e-06	2.87263e-06	4.79379e-06	1.66878	Higher in HS	0.0506329	0.0735294	0.38012
D_0__Bacteria;D_1__Proteobacteria;D_3__Enterobacteriales;D_4__Enterobacteriaceae;D_5__Proteus	Proteus	1.80571e-07	5.41954e-06	-5.23897e-06	-0.966681	Higher in FC	0.0126582	0.0441176	0.137341
D_0__Bacteria;D_1__Proteobacteria;D_3__Enterobacteriales;D_4__Enterobacteriaceae;D_5__Raoultella	Raoultella	5.88239e-06	0	5.88239e-06	Absent in FC	Higher in HS	0.0126582	0	0.355298
D_0__Bacteria;D_1__Proteobacteria;D_3__Enterobacteriales;D_4__Enterobacteriaceae;D_5__Salmonella	Salmonella	0	7.62177e-07	-7.62177e-07	Absent in HS	Higher in FC	0	0.0294118	0.226702
D_0__Bacteria;D_1__Proteobacteria;D_3__Enterobacteriales;D_4__Enterobacteriaceae;D_5__Serratia	Serratia	6.22301e-07	1.04416e-06	-4.21862e-07	-0.404019	Higher in FC	0.0126582	0.0294118	0.683229
D_0__Bacteria;D_1__Proteobacteria;D_3__Enterobacteriales;D_4__Enterobacteriaceae;D_5__Shimwellia	Shimwellia	2.60875e-05	2.05231e-05	5.56443e-06	0.271131	Higher in HS	0.0759494	0.0882353	0.813327
D_0__Bacteria;D_1__Proteobacteria;D_3__Enterobacteriales;D_4__Enterobacteriaceae;D_5__Tatumella	Tatumella	1.84532e-05	2.60502e-07	1.81927e-05	69.8368	Higher in HS	0.0126582	0.0147059	0.362146
D_0__Bacteria;D_1__Proteobacteria;D_3__Enterobacteriales;D_4__Enterobacteriaceae;D_5__Yersinia	Yersinia	1.92032e-05	0	1.92032e-05	Absent in FC	Higher in HS	0.0126582	0	0.355298
D_0__Bacteria;D_1__Proteobacteria;D_3__Enterobacteriales;D_4__Enterobacteriaceae;Other	U. m. of Enterobacteriaceae family	0.000501646	5.92811e-05	0.000442365	7.46215	Higher in HS	0.35443	0.323529	0.29073
D_0__Bacteria;D_1__Proteobacteria;D_3__Neisseriales;D_4__Neisseriaceae;D_5__Neisseria	Neisseria	5.56281e-07	1.6244e-06	-1.06812e-06	-0.657546	Higher in FC	0.0379747	0.0735294	0.182991
D_0__Bacteria;D_1__Proteobacteria;D_3__Parvularculales;D_4__Parvularculaceae;D_5__Parvularcula	Parvularcula	3.66123e-06	0	3.66123e-06	Absent in FC	Higher in HS	0.0632911	0	0.0460938
D_0__Bacteria;D_1__Proteobacteria;D_3__Pasteurellales;D_4__Pasteurellaceae;D_5__Actinobacillus	Actinobacillus	2.24529e-07	1.04622e-06	-8.21691e-07	-0.78539	Higher in FC	0.0253165	0.0588235	0.118523
D_0__Bacteria;D_1__Proteobacteria;D_3__Pasteurellales;D_4__Pasteurellaceae;D_5__Aggregatibacter	Aggregatibacter	6.60764e-07	9.42091e-06	-8.76014e-06	-0.929862	Higher in FC	0.0506329	0.0882353	0.15396
D_0__Bacteria;D_1__Proteobacteria;D_3__Pasteurellales;D_4__Pasteurellaceae;D_5__Haemophilus	Haemophilus	0.000405111	0.000454698	-4.95866e-05	-0.109054	Higher in FC	0.632911	0.676471	0.814803
D_0__Bacteria;D_1__Proteobacteria;D_3__Pseudomonadales;D_4__Moraxellaceae;D_5__Acinetobacter	Acinetobacter	4.6393e-06	0	4.6393e-06	Absent in FC	Higher in HS	0.0506329	0	0.160575
D_0__Bacteria;D_1__Proteobacteria;D_3__Pseudomonadales;D_4__Moraxellaceae;D_5__Moraxella	Moraxella	3.91376e-07	6.70738e-07	-2.79362e-07	-0.4165	Higher in FC	0.0253165	0.0294118	0.611331
D_0__Bacteria;D_1__Proteobacteria;D_3__Pseudomonadales;D_4__Moraxellaceae;D_5__Psychrobacter	Psychrobacter	0	2.6449e-07	-2.6449e-07	Absent in HS	Higher in FC	0	0.0147059	0.282622
D_0__Bacteria;D_1__Proteobacteria;D_3__Pseudomonadales;D_4__Pseudomonadaceae;D_5__Pseudomonas	Pseudomonas	3.86075e-05	5.98489e-06	3.26226e-05	5.45082	Higher in HS	0.21519	0.147059	0.21735
D_0__Bacteria;D_1__Proteobacteria;D_3__Rhizobiales;D_4__A0839;D_5__uncultured bacterium	U. m. of A0839 family	1.57369e-06	2.37593e-06	-8.0224e-07	-0.337653	Higher in FC	0.0506329	0.0294118	0.706922
D_0__Bacteria;D_1__Proteobacteria;D_3__Rhizobiales;D_4__Bradyrhizobiaceae;D_5__Bradyrhizobium	Bradyrhizobium	9.84162e-07	2.28074e-06	-1.29658e-06	-0.56849	Higher in FC	0.0379747	0.0882353	0.323797
D_0__Bacteria;D_1__Proteobacteria;D_3__Rhizobiales;D_4__Methylobacteriaceae;D_5__Methylobacterium	Methylobacterium	1.17559e-06	3.06555e-07	8.69032e-07	2.83483	Higher in HS	0.0506329	0.0294118	0.338332
D_0__Bacteria;D_1__Proteobacteria;D_3__Rhizobiales;D_4__Phyllobacteriaceae;D_5__Aminobacter	Aminobacter	2.74177e-06	0	2.74177e-06	Absent in FC	Higher in HS	0.0379747	0	0.197747
D_0__Bacteria;D_1__Proteobacteria;D_3__Rhodobacterales;D_4__Rhodobacteraceae;D_5__Paracocccus	Paracocccus	5.69016e-07	1.47738e-06	-9.08369e-07	-0.614849	Higher in FC	0.0379747	0.0147059	0.522375
D_0__Bacteria;D_1__Proteobacteria;D_3__Rhodospirillales;D_4__Rhodospirillaceae;D_5__Thalassospira	Thalassospira	0.00562997	0.0067703	-0.00114033	-0.168432	Higher in FC	0.56962	0.676471	0.659082
D_0__Bacteria;D_1__Proteobacteria;D_3__Rhodospirillales;D_4__Rhodospirillaceae;Other	U. m. of Rhodospirillaceae family	2.42719e-06	1.08211e-05	-8.39393e-06	-0.775699	Higher in FC	0.0632911	0.220588	0.00861728
D_0__Bacteria;D_1__Proteobacteria;D_3__Rhodospirillales;Other;Other	U. m. of Rhodospirillales order	1.2635e-06	5.85796e-06	-4.59445e-06	-0.78431	Higher in FC	0.0506329	0.0882353	0.0860164
D_0__Bacteria;D_1__Proteobacteria;D_3__SAR11 clade;D_4__Surface 1;D_5__marine metagenome	U. m. of Surface 1 family	2.73075e-06	0	2.73075e-06	Absent in FC	Higher in HS	0.0253165	0	0.273342
D_0__Bacteria;D_1__Proteobacteria;D_3__Sphingomonadales;D_4__Sphingomonadaceae;D_5__Sphingomonas	Sphingomonas	1.06377e-05	1.8994e-06	8.73826e-06	4.60054	Higher in HS	0.139241	0.0882353	0.12178
D_0__Bacteria;D_1__Proteobacteria;D_3__Sphingomonadales;Other;Other	U. m. of Sphingomonadales order	1.66684e-05	1.15237e-06	1.5516e-05	13.4645	Higher in HS	0.126582	0.0294118	0.101944
D_0__Bacteria;D_1__Proteobacteria;D_3__Xanthomonadales;D_4__Xanthomonadaceae;D_5__Stenotrophomonas	Stenotrophomonas	0	3.43061e-06	-3.43061e-06	Absent in HS	Higher in FC	0	0.0294118	0.265349
D_0__Bacteria;D_1__Proteobacteria;Other;Other;Other	U. m. of Proteobacteria phylum	7.17274e-06	7.2641e-05	-6.54683e-05	-0.901258	Higher in FC	0.227848	0.382353	0.038005
D_0__Bacteria;D_1__Saccharibacteria;D_3__Candidatus Saccharibacteria bacterium UB2523;D_4__Candidatus Saccharibacteria bacterium UB2523;D_5__Candidatus Saccharibacteria bacterium UB2523	Candidatus Saccharibacteria bacterium UB2523	8.33562e-08	5.04512e-07	-4.21156e-07	-0.834779	Higher in FC	0.0126582	0.0294118	0.21893
D_0__Bacteria;D_1__Saccharibacteria;D_3__TM7 phylum sp. oral clone HD027;D_4__TM7 phylum sp. oral clone HD027;D_5__TM7 phylum sp. oral clone HD027	U. m. of Saccharibacteria phylum	1.7277e-05	5.44242e-05	-3.71472e-05	-0.68255	Higher in FC	0.329114	0.676471	0.0558992
D_0__Bacteria;D_1__Synergistetes;D_3__Synergistales;D_4__Synergistaceae;D_5__Cloacibacillus	Cloacibacillus	6.87822e-05	0.000185105	-0.000116323	-0.628416	Higher in FC	0.151899	0.205882	0.249426
D_0__Bacteria;D_1__Synergistetes;D_3__Synergistales;D_4__Synergistaceae;D_5__Pyramidobacter	Pyramidobacter	9.91842e-05	4.36644e-05	5.55198e-05	1.27151	Higher in HS	0.164557	0.0882353	0.409045
D_0__Bacteria;D_1__Tenericutes;D_3__Anaeroplasmatales;D_4__Anaeroplasmataceae;D_5__Anaeroplasma	Anaeroplasma	0.00122422	5.71827e-05	0.00116704	20.409	Higher in HS	0.0886076	0.0882353	0.374561
D_0__Bacteria;D_1__Tenericutes;D_3__Mollicutes RF9;D_4__Firmicutes bacterium CAG:822;D_5__Firmicutes bacterium CAG:822	U. m. of Mollicutes order	0.000480935	0.00519651	-0.00471557	-0.90745	Higher in FC	0.265823	0.558824	0.0319635
D_0__Bacteria;D_1__Tenericutes;D_3__Mollicutes RF9;D_4__uncultured Firmicutes bacterium;D_5__uncultured Firmicutes bacterium	U. m. of Mollicutes RF9 order	0	2.1198e-05	-2.1198e-05	Absent in HS	Higher in FC	0	0.0294118	0.210554
D_0__Bacteria;D_1__Tenericutes;D_3__NB1-n;D_4__uncultured Bacillales bacterium;D_5__uncultured Bacillales bacterium	U. m. of NB1-n order	3.04467e-05	0.00239008	-0.00235964	-0.987261	Higher in FC	0.202532	0.426471	0.00107168
D_0__Bacteria;D_1__Tenericutes;Other;Other;Other	U. m. of Tenericutes phylum	5.68105e-07	1.04436e-06	-4.76257e-07	-0.456027	Higher in FC	0.0126582	0.0294118	0.612172
D_0__Bacteria;D_1__Verrucomicrobia;D_3__Opitutae vadinHA64;D_4__uncultured bacterium;D_5__uncultured bacterium	U. m. of Opitutae vadinHA64 order	5.02127e-05	0.000810809	-0.000760596	-0.938071	Higher in FC	0.227848	0.352941	0.0837389
D_0__Bacteria;D_1__Verrucomicrobia;D_3__Verrucomicrobiales;D_4__Verrucomicrobiaceae;D_5__Akkermansia	Akkermansia	0.00483604	0.00897181	-0.00413577	-0.460974	Higher in FC	0.696203	0.808824	0.286991
D_0__Bacteria;D_1__Verrucomicrobia;Other;Other;Other	U. m. of Verrucomicrobia phylum	3.17185e-06	8.03883e-05	-7.72164e-05	-0.960543	Higher in FC	0.0886076	0.352941	0.0160795
D_0__Bacteria;Other;Other;Other;Other	U. m. of Bacteria kingdom	0.000396696	0.000720901	-0.000324204	-0.449722	Higher in FC	0.974684	1	0.00361916
Unclassified;Other;Other;Other;Other	Unclassified;Other;Other;Other;Other	5.84994e-05	0.000100451	-4.19514e-05	-0.417631	Higher in FC	0.506329	0.764706	0.0943084

## Sheet: Tab_S5
Table S5. Shotgun metagenomic data
	Number of reads	Final reads number
FC_S_18	8224754	7352616
FC_S_24	7447959	7071576
FC_S_29	6870137	6701023
FC_S_37	5878603	5482831
FC_S_65	7946830	7103974
HS_S_49	6695835	6522958
HS_S_17	9031755	8656289
HS_S_32	5209565	4658022
HS_S_34	5071846	4873634
HS_S_35	2936890	2885092

## Sheet: Tab_S6
Table S6. List of pathway detected in analysis with a significant difference (p-value < 0.05) .
		Average		Standard deviation
		Healthy (HS)	functional constipation (FC)	HS	FC	p-value < 0.05	% absolute	% relative	Trend
Acetyl-CoA Biosynthesis	acetyl-CoA biosynthesis II (NADP-dependent pyruvate dehydrogenase)	0.000178149	0.000250068	2.32971e-05	5.57069e-05	0.0286576	-7.19196e-05	-0.2876	higher in FC
	acetyl-CoA fermentation to butyrate II	0.00671503	0.00799225	0.000520103	0.000472679	0.00361494	-0.00127723	-0.159808	higher in FC
	pyruvate decarboxylation to acetyl CoA	0.000813814	0.000617665	8.49783e-05	0.000150743	0.0350033	0.00019615	0.317567	higher in HS
Activation	sulfate activation for sulfonation	0.00291403	0.00209456	0.000117398	0.000206015	5.59739e-05	0.000819476	0.391241	higher in HS
Alcohols Degradation	ethanol degradation I	0.00113229	0.00377398	0.000324221	0.00129715	0.00223273	-0.00264169	-0.699974	higher in FC
	glycerol degradation II	0.000321605	0.00133315	6.52246e-05	0.000473301	0.00147486	-0.00101155	-0.758764	higher in FC
	glycerol degradation III	0.000555403	0.000878633	0.000108524	0.000171011	0.00730963	-0.00032323	-0.367878	higher in FC
	glycerol degradation V	0.000810357	0.00203959	0.000121433	0.000607982	0.00218712	-0.00122924	-0.602687	higher in FC
	polyvinyl alcohol degradation	0.000553617	0.000268044	0.00021335	8.68037e-05	0.024209	0.000285573	1.06539	higher in HS
	superpathway of glycerol degradation to 1,3-propanediol	0.000844138	0.00212209	0.000159074	0.000520743	0.000775595	-0.00127796	-0.602214	higher in FC
Aldehyde Degradation	methylglyoxal degradation I	0.00154547	0.00101008	0.000141401	8.30471e-05	8.3846e-05	0.000535392	0.53005	higher in HS
	methylglyoxal degradation II	0.000171934	7.44723e-05	4.32363e-05	2.75373e-05	0.00279387	9.74613e-05	1.30869	higher in HS
	methylglyoxal degradation V	0.000553782	0.000268968	0.000212772	8.69166e-05	0.0242632	0.000284814	1.05891	higher in HS
	methylglyoxal degradation VI	0.000568402	0.000289741	0.000216357	8.44376e-05	0.0278004	0.000278661	0.961758	higher in HS
	superpathway of methylglyoxal degradation	0.00421394	0.0036344	0.000252338	0.000416773	0.0288138	0.00057954	0.15946	higher in HS
Amines and Polyamines Biosynthesis	aminopropylcadaverine biosynthesis	0.00536763	0.0072468	0.00058671	0.000958173	0.0057059	-0.00187916	-0.259309	higher in FC
	choline-O-sulfate degradation	0.00101117	0.00052196	0.000220393	0.000181947	0.00503486	0.000489211	0.937258	higher in HS
	glycine betaine biosynthesis II (Gram-positive bacteria)	5.59321e-05	9.20558e-05	1.70736e-05	2.79516e-05	0.038944	-3.61237e-05	-0.392411	higher in FC
	glycine betaine biosynthesis III (plants)	0.000217257	0.000346087	4.5601e-05	0.000103209	0.0340116	-0.00012883	-0.372249	higher in FC
	homospermidine biosynthesis	1.0791e-06	1.71583e-05	8.63418e-07	9.16049e-06	0.00449626	-1.60792e-05	-0.937109	higher in FC
	norspermidine biosynthesis	0.00348378	0.00383438	0.000172796	0.000178122	0.013415	-0.000350596	-0.0914349	higher in FC
	putrescine biosynthesis I	0.0044097	0.003534	0.000263782	0.000709363	0.0322471	0.000875706	0.247795	higher in HS
	putrescine biosynthesis III	0.000108963	5.26095e-05	3.06671e-05	3.58337e-05	0.0282866	5.6354e-05	1.07118	higher in HS
	spermidine biosynthesis II	0.00348378	0.00383438	0.000172796	0.000178122	0.013415	-0.000350596	-0.0914349	higher in FC
	superpathway of polyamine biosynthesis I	0.00789136	0.00924244	0.000721952	0.000795893	0.0227906	-0.00135107	-0.146182	higher in FC
	superpathway of polyamine biosynthesis III	0.00348378	0.00383438	0.000172796	0.000178122	0.013415	-0.000350596	-0.0914349	higher in FC
	UDP-N-acetyl-D-glucosamine biosynthesis I	0.00792857	0.00971523	0.000701082	0.000502805	0.00168658	-0.00178666	-0.183903	higher in FC
	urate biosynthesis/inosine 5'-phosphate degradation	0.00500017	0.00595323	0.00035838	0.000624413	0.0181443	-0.000953058	-0.160091	higher in FC
	ureide biosynthesis	0.000114774	0.000405523	4.31912e-05	0.000121754	0.00101106	-0.000290749	-0.716973	higher in FC
Amines and Polyamines Degradation	4-aminobutyrate degradation	9.9349e-05	0.000160551	3.7502e-05	3.12482e-05	0.0230727	-6.1202e-05	-0.3812	higher in FC
	4-aminobutyrate degradation II	8.88863e-05	0.000160886	4.82328e-05	3.17722e-05	0.0236508	-7.19993e-05	-0.447519	higher in FC
	4-aminobutyrate degradation III	0.000100153	0.000202591	5.44753e-05	4.44971e-05	0.011588	-0.000102438	-0.505638	higher in FC
	4-aminobutyrate degradation IV	0.000112311	6.16816e-05	1.25251e-05	1.43468e-05	0.000344111	5.06297e-05	0.820823	higher in HS
	choline degradation II	0.000250955	0.000360706	3.73607e-05	1.58283e-05	0.000306485	-0.000109752	-0.304269	higher in FC
	choline degradation III	0.000746479	0.0003831	0.000102999	0.000104631	0.000551091	0.000363378	0.948521	higher in HS
	glycine betaine degradation	0.00324774	0.00393975	0.000307246	0.000338816	0.00959689	-0.00069201	-0.175648	higher in FC
	methylamine degradation I	9.23525e-05	3.76578e-05	2.77214e-05	1.90292e-05	0.00661482	5.46947e-05	1.45241	higher in HS
	methylamine degradation II	0.00105656	0.000838292	6.21998e-05	9.46041e-05	0.00257836	0.000218264	0.260367	higher in HS
	N-acetylglucosamine degradation I	0.00508549	0.00337504	0.000402467	0.000627145	0.000893226	0.00171046	0.506797	higher in HS
	N-acetylglucosamine degradation II	0.00513386	0.00340022	0.000406185	0.000632574	0.000867205	0.00173364	0.509862	higher in HS
	N-acetylneuraminate and N-acetylmannosamine degradation	0.000493373	0.000248154	9.81206e-05	4.54589e-05	0.000964362	0.000245219	0.988172	higher in HS
	putrescine degradation IV	0	1.13109e-06	0	8.6131e-07	0.0188114	-1.13109e-06	-1	higher in FC
	putrescine degradation V	0	9.1423e-07	0	6.14572e-07	0.010441	-9.1423e-07	-1	higher in FC
	stachydrine degradation	0.00153727	0.00109361	9.41098e-05	0.000128085	0.000247952	0.000443659	0.405682	higher in HS
	superpathway of 4-aminobutyrate degradation	9.9349e-05	0.000160551	3.7502e-05	3.12482e-05	0.0230727	-6.1202e-05	-0.3812	higher in FC
	superpathway of N-acetylglucosamine, N-acetylmannosamine and N-acetylneuraminate degradation	0.00557886	0.00362319	0.000396325	0.000657241	0.00045552	0.00195567	0.539766	higher in HS
	superpathway of trimethylamine degradation	0.00105656	0.000838292	6.21998e-05	9.46041e-05	0.00257836	0.000218264	0.260367	higher in HS
Amino Acids Biosynthesis	alanine biosynthesis I	0.00528051	0.00469256	0.000276451	0.000469823	0.0423928	0.00058795	0.125294	higher in HS
	alanine biosynthesis III	0.00497995	0.00722945	0.000380188	0.000711189	0.000249089	-0.0022495	-0.311158	higher in FC
	arginine biosynthesis III (via N-acetyl-L-citrulline)	0.00175428	0.00137819	0.000152109	0.000171545	0.00632825	0.000376084	0.272882	higher in HS
	arginine biosynthesis IV (archaebacteria)	0.00067424	0.00124221	0.000124229	0.000400839	0.0163988	-0.000567974	-0.457227	higher in FC
	citrulline biosynthesis	3.60417e-05	5.65192e-05	1.153e-05	1.24883e-05	0.0273292	-2.04774e-05	-0.36231	higher in FC
	cysteine biosynthesis III (mammalia)	0.00015152	8.60489e-05	3.35258e-05	1.97191e-05	0.00551325	6.54713e-05	0.760861	higher in HS
	cysteine biosynthesis IV (fungi)	2.50939e-05	5.53563e-05	9.60566e-06	1.40198e-05	0.0040519	-3.02624e-05	-0.546684	higher in FC
	glutamate and glutamine biosynthesis	0.0108522	0.0124836	0.000628218	0.000928017	0.0116087	-0.00163147	-0.130688	higher in FC
	glutamate biosynthesis I	0.00259447	0.00368058	0.000281486	0.000688311	0.0114271	-0.00108611	-0.295092	higher in FC
	glutamate biosynthesis V	0.000212614	0.000309343	4.64847e-05	7.45735e-05	0.0392352	-9.6729e-05	-0.312692	higher in FC
	glutamine biosynthesis III	0.000214613	0.000312235	4.68489e-05	7.46198e-05	0.0382596	-9.76212e-05	-0.312653	higher in FC
	glycine biosynthesis I	0.00170683	0.00252136	0.000140301	0.000183067	4.79466e-05	-0.00081453	-0.323052	higher in FC
	glycine biosynthesis II	0.000852653	0.000619627	4.93673e-05	0.00011014	0.00255607	0.000233026	0.376075	higher in HS
	isoleucine biosynthesis III	1.29466e-05	4.31304e-06	6.13557e-06	3.61757e-06	0.0266408	8.63361e-06	2.00175	higher in HS
	L-cysteine biosynthesis V	0.00208302	0.00300472	0.000110783	0.000193337	1.51527e-05	-0.000921702	-0.306751	higher in FC
	lysine biosynthesis II	0.00869844	0.0100661	0.000325448	0.000969849	0.0173512	-0.00136762	-0.135865	higher in FC
	lysine biosynthesis IV	0.00135855	0.00100625	5.3699e-05	0.000198621	0.00502632	0.000352309	0.350122	higher in HS
	methionine biosynthesis I	0.00710815	0.00615816	0.000449209	0.000463616	0.0110114	0.000949998	0.154267	higher in HS
	methionine biosynthesis III	0.00407181	0.00313758	0.00031003	0.000325933	0.00165763	0.000934236	0.297757	higher in HS
	methionine salvage II (mammalia)	1.89833e-06	3.84778e-06	1.19251e-06	1.18087e-06	0.0317462	-1.94945e-06	-0.506642	higher in FC
	ornithine degradation I (proline biosynthesis)	0.00263086	0.00151868	0.000463427	0.000295409	0.00193667	0.00111218	0.732334	higher in HS
	proline biosynthesis I	0.0042725	0.00352779	0.000396191	0.000412927	0.0195902	0.000744718	0.211101	higher in HS
	S-adenosyl-L-methionine cycle I	0.00389852	0.00474878	0.000346888	0.000290094	0.00297859	-0.000850256	-0.179047	higher in FC
	selenocysteine biosynthesis I (bacteria)	0.002278	0.00329717	0.000134841	0.0004709	0.00163925	-0.00101917	-0.309105	higher in FC
	selenocysteine biosynthesis II (archaea and eukaryotes)	0.00197114	0.00266365	0.00011822	0.000392041	0.0053755	-0.00069251	-0.259986	higher in FC
	superpathway of alanine biosynthesis	0.0103307	0.01198	0.000304199	0.000841485	0.0033367	-0.00164931	-0.137671	higher in FC
	superpathway of aspartate and asparagine biosynthesis; interconversion of aspartate and asparagine	0.0104903	0.00969491	0.000507404	0.000370488	0.0221221	0.000795376	0.0820406	higher in HS
	superpathway of citrulline metabolism	4.07024e-05	6.48244e-05	9.15169e-06	2.02652e-05	0.041477	-2.4122e-05	-0.372113	higher in FC
	superpathway of methionine biosynthesis (transsulfuration)	0.0165646	0.0153724	0.000918647	0.000603784	0.0415232	0.0011922	0.0775547	higher in HS
	superpathway of serine and glycine biosynthesis I	0.00480867	0.00546821	0.000264928	0.000507927	0.0329024	-0.000659542	-0.120614	higher in FC
	superpathway of sulfur amino acid biosynthesis (Saccharomyces cerevisiae)	0.00156609	0.00118652	0.000250659	0.000141366	0.0184444	0.00037957	0.319901	higher in HS
	tryptophan biosynthesis	0.0181096	0.0158914	0.00121754	0.00149735	0.0331228	0.00221818	0.139584	higher in HS
	uracil degradation I (reductive)	1.03808e-05	1.70322e-05	2.22192e-06	5.96595e-06	0.047697	-6.65139e-06	-0.390519	higher in FC
	β-alanine biosynthesis III	0.000439161	0.000253891	7.49381e-05	4.93255e-05	0.0017153	0.00018527	0.729725	higher in HS
Amino Acids Degradation	4-hydroxyproline degradation II	0.000959486	0.000364831	0.000135305	0.000141588	0.000139299	0.000594656	1.62995	higher in HS
	arginine degradation IX (arginine:pyruvate transaminase pathway)	0.000398192	0.000161716	0.000109859	2.89613e-05	0.00163564	0.000236476	1.46229	higher in HS
	arginine degradation VIII (arginine oxidase pathway)	0.000397495	0.000153136	0.000109454	2.6898e-05	0.00127533	0.000244359	1.5957	higher in HS
	asparagine degradation I	0.00232908	0.00129746	0.000167377	0.000205694	2.37868e-05	0.00103163	0.795113	higher in HS
	citrulline degradation	0.00583037	0.00422904	0.000984649	0.000668195	0.0168375	0.00160133	0.378651	higher in HS
	D-arginine degradation	0.000536571	0.00038014	7.45821e-05	0.000109182	0.0294638	0.000156431	0.411507	higher in HS
	D-serine degradation	6.50485e-05	0.000243275	1.45154e-05	0.000143264	0.0243874	-0.000178226	-0.732613	higher in FC
	glutamate degradation IV	0.000122015	6.74233e-05	1.44035e-05	1.68299e-05	0.000566642	5.45912e-05	0.809679	higher in HS
	glutamate degradation VI (to pyruvate)	0.00286573	0.0034563	0.000360324	0.000378364	0.0353953	-0.000590574	-0.170869	higher in FC
	glutamate dependent acid resistance	0.00115869	0.000537289	0.000102322	0.000215124	0.000390312	0.000621397	1.15654	higher in HS
	glutamine degradation II	0.0211732	0.0239592	0.00109897	0.00197833	0.0249535	-0.00278598	-0.11628	higher in FC
	glycine cleavage	0.00536604	0.00412141	0.000448225	0.000904656	0.0248046	0.00124463	0.301992	higher in HS
	histidine degradation I	0.00508812	0.00361956	0.00039139	0.000966081	0.013591	0.00146856	0.405728	higher in HS
	histidine degradation II	0.00508812	0.00362109	0.00039139	0.000966027	0.0136554	0.00146702	0.405133	higher in HS
	lysine degradation I	0.00489116	0.00672559	0.000611294	0.000908501	0.00565667	-0.00183443	-0.272753	higher in FC
	lysine fermentation to acetate and butyrate	0.00361469	0.00525194	0.000694347	0.00138549	0.0457923	-0.00163724	-0.311741	higher in FC
	methionine degradation III	0.000228811	0.000467214	7.85267e-05	0.000105902	0.003718	-0.000238403	-0.510265	higher in FC
	phenylalanine degradation II (anaerobic)	0.000216822	0.000450119	7.74892e-05	0.000110612	0.00479088	-0.000233297	-0.5183	higher in FC
	phenylalanine degradation III	0.000229404	0.000467949	7.87194e-05	0.000105232	0.00363924	-0.000238545	-0.509767	higher in FC
	proline degradation	0.000387079	0.000164642	7.30272e-05	4.32038e-05	0.000377638	0.000222438	1.35104	higher in HS
	superpathway of lysine degradation	0.0130534	0.017115	0.00148792	0.00160165	0.00318987	-0.00406158	-0.237311	higher in FC
	threonine degradation II	0.00213093	0.00168379	0.000187389	0.000342831	0.0336949	0.000447142	0.265557	higher in HS
	threonine degradation IV	0.0012745	0.00257968	0.000114639	0.000662002	0.00246537	-0.00130518	-0.505948	higher in FC
	tryptophan degradation I (via anthranilate)	1.79723e-05	3.14729e-05	7.23362e-06	5.62507e-06	0.010949	-1.35006e-05	-0.428959	higher in FC
	tryptophan degradation VIII (to tryptophol)	0.000229404	0.000467949	7.87194e-05	0.000105232	0.00363924	-0.000238545	-0.509767	higher in FC
	tryptophan degradation XI (mammalian, via kynurenine)	1.76414e-05	4.03897e-05	4.83512e-06	2.07419e-05	0.0439705	-2.27483e-05	-0.56322	higher in FC
	tyrosine degradation I	0.000615808	0.000418864	3.17196e-05	7.29334e-05	0.000549216	0.000196944	0.470187	higher in HS
	tyrosine degradation III	0.000229404	0.000467949	7.87194e-05	0.000105232	0.00363924	-0.000238545	-0.509767	higher in FC
	valine degradation I	0.00377365	0.00313319	0.00021374	0.000376663	0.0107501	0.000640452	0.204409	higher in HS
Aminoacyl-tRNA Charging	L-glutamine biosynthesis II (tRNA-dependent)	0.0113124	0.0143129	0.00102091	0.00176537	0.0110208	-0.00300058	-0.209641	higher in FC
	tRNA charging	0.0636925	0.0860379	0.00362504	0.00778942	0.00039801	-0.0223454	-0.259715	higher in FC
Antibiotic Resistance	peptidoglycan biosynthesis IV (Enterococcus faecium)	0.00163136	0.000615085	0.000182429	0.000216944	4.30009e-05	0.00101628	1.65226	higher in HS
	triclosan resistance	0.000858182	0.000656233	7.53393e-05	8.819e-05	0.00458831	0.000201949	0.30774	higher in HS
Aromatic Compounds Biosynthesis	3-dehydroquinate biosynthesis I	0.00647072	0.00745571	0.000360964	0.000781808	0.0337655	-0.000984992	-0.132112	higher in FC
	4-hydroxybenzoate biosynthesis II (bacteria and fungi)	0.000160247	8.53623e-05	4.15978e-05	2.15375e-05	0.0072443	7.48845e-05	0.877255	higher in HS
	chorismate biosynthesis from 3-dehydroquinate	0.00892372	0.0101693	0.000754571	0.000744202	0.0302756	-0.00124554	-0.122481	higher in FC
	chorismate biosynthesis I	0.0153944	0.0176265	0.00107175	0.00139728	0.0220053	-0.00223208	-0.126632	higher in FC
	gallate biosynthesis	0.000235098	0.000309502	5.29444e-05	3.58845e-05	0.0315583	-7.44038e-05	-0.240399	higher in FC
Aromatic Compounds Degradation	2-aminophenol degradation	0	4.09074e-06	0	3.01781e-06	0.0162829	-4.09074e-06	-1	higher in FC
	3,5-dichlorocatechol degradation	0.000397734	0.000273786	8.21256e-05	4.29992e-05	0.0173394	0.000123949	0.452722	higher in HS
	3-chlorocatechol degradation I (ortho)	0.000679865	0.00044315	0.000100837	6.45188e-05	0.00222186	0.000236715	0.534164	higher in HS
	3-phenylpropionate and 3-(3-hydroxyphenyl)propionate degradation	0.00117436	0.00270889	0.000164244	0.000665697	0.00104704	-0.00153453	-0.56648	higher in FC
	4-chlorocatechol degradation	0.00068012	0.000443905	0.000101272	6.38838e-05	0.00225265	0.000236215	0.53213	higher in HS
	4-coumarate degradation (anaerobic)	0.000212764	0.000312151	4.64065e-05	7.7163e-05	0.0388233	-9.93876e-05	-0.318395	higher in FC
	4-hydroxyacetophenone degradation	8.98663e-06	1.63114e-05	3.11201e-06	4.98822e-06	0.0237124	-7.32473e-06	-0.449057	higher in FC
	4-hydroxymandelate degradation	0.00923456	0.0164799	0.00117473	0.00334809	0.00183539	-0.00724534	-0.439647	higher in FC
	4-methylcatechol degradation (ortho cleavage)	6.39896e-06	9.60343e-07	2.08884e-06	8.00987e-07	0.000618907	5.43862e-06	5.66321	higher in HS
	4-nitrophenol degradation II	0.0011131	0.000615376	9.02937e-05	0.000185179	0.000644392	0.000497722	0.80881	higher in HS
	4-toluenecarboxylate degradation	0.0017306	0.00260427	0.000174534	0.000289199	0.00041285	-0.00087367	-0.335476	higher in FC
	4-toluenesulfonate degradation I	0.00173034	0.00260461	0.000174387	0.000288506	0.000405642	-0.000874266	-0.335661	higher in FC
	5,5'-dehydrodivanillate degradation	0	5.66613e-07	0	5.27841e-07	0.0431555	-5.66613e-07	-1	higher in FC
	5-nitroanthranilate degradation	5.26639e-05	0.000154006	1.42557e-05	2.42709e-05	4.17281e-05	-0.000101342	-0.65804	higher in FC
	anaerobic aromatic compound degradation (Thauera aromatica)	0.00475391	0.00562911	0.00053417	0.000545381	0.033461	-0.000875206	-0.155478	higher in FC
	atrazine degradation I (aerobic)	0.000111201	0.000298188	4.51637e-05	0.000122713	0.0126583	-0.000186987	-0.627078	higher in FC
	atrazine degradation II	2.54646e-07	4.86374e-06	5.69406e-07	4.31982e-06	0.0455765	-4.60909e-06	-0.947644	higher in FC
	benzoyl-CoA degradation III (anaerobic)	0.00282451	0.00321367	0.000239578	0.000278227	0.045242	-0.000389164	-0.121096	higher in FC
	catechol degradation I (meta-cleavage pathway)	0.000924707	0.000646282	9.25914e-05	0.000243811	0.0440499	0.000278424	0.430809	higher in HS
	catechol degradation II (meta-cleavage pathway)	0.00238952	0.00365394	0.000241832	0.000496987	0.000912289	-0.00126441	-0.346041	higher in FC
	catechol degradation to 2-oxopent-4-enoate I	0.000913155	0.000641496	9.28468e-05	0.000245978	0.0496574	0.000271659	0.423477	higher in HS
	catechol degradation to 2-oxopent-4-enoate II	0.00238229	0.00364974	0.000240016	0.000495844	0.000880081	-0.00126744	-0.34727	higher in FC
	deethylsimazine degradation	5.51072e-05	7.88368e-05	9.58249e-06	2.03577e-05	0.0460839	-2.37296e-05	-0.300997	higher in FC
	ethylbenzene degradation (anaerobic)	0.000202203	0.000378378	3.2511e-05	6.86677e-05	0.000837503	-0.000176175	-0.465606	higher in FC
	gentisate degradation	6.93686e-05	3.54216e-05	1.17379e-05	7.68652e-06	0.000638274	3.3947e-05	0.958369	higher in HS
	mandelate degradation I	0.00461871	0.00824041	0.000587431	0.00167515	0.00184494	-0.0036217	-0.439505	higher in FC
	mandelate degradation to acetyl-CoA	0.00550568	0.00887858	0.000509439	0.00178406	0.00360845	-0.0033729	-0.379892	higher in FC
	m-cresol degradation	6.58883e-05	4.36027e-05	1.31925e-05	1.06538e-05	0.0187466	2.22856e-05	0.511107	higher in HS
	meta cleavage pathway of aromatic compounds	0.00246181	0.00372307	0.000275374	0.000492825	0.00105858	-0.00126125	-0.338767	higher in FC
	methylgallate degradation	0.00328461	0.00397189	0.000363446	0.000390052	0.0204295	-0.000687288	-0.173038	higher in FC
	naphthalene degradation (aerobic)	0.00325654	0.00157585	0.000387383	0.000288158	5.31534e-05	0.00168068	1.06652	higher in HS
	naphthalene degradation to acetyl-CoA	0.00325654	0.00157603	0.000387383	0.000288054	5.31441e-05	0.00168051	1.06629	higher in HS
	nicotinate degradation I	0.000792592	0.000458252	0.000265492	0.000114774	0.0323768	0.00033434	0.7296	higher in HS
	nicotinate degradation III	0.000582917	0.000862033	9.76161e-05	0.000119322	0.0036922	-0.000279117	-0.323789	higher in FC
	phenol degradation I (aerobic)	5.30812e-05	3.09648e-05	2.65342e-06	1.19717e-05	0.0037723	2.21164e-05	0.714242	higher in HS
	phenol degradation II (anaerobic)	0.000333377	0.000544607	3.58842e-05	0.00013788	0.0106157	-0.00021123	-0.387858	higher in FC
	phenylacetate degradation I (aerobic)	0.00235232	0.00148977	0.000276138	0.000354531	0.00264451	0.000862546	0.578979	higher in HS
	quinate degradation II	0.000526082	0.000652498	4.87e-05	5.01811e-05	0.00372333	-0.000126416	-0.193741	higher in FC
	superpathway of aerobic toluene degradation	0.00530776	0.0065549	0.000639644	0.000328724	0.00469029	-0.00124714	-0.190261	higher in FC
	superpathway of aromatic compound degradation via 2-oxopent-4-enoate	0.0153756	0.0222929	0.00133898	0.00379768	0.00493929	-0.00691728	-0.310291	higher in FC
	superpathway of aromatic compound degradation via 3-oxoadipate	0.0119812	0.0186926	0.00113765	0.00337578	0.00294481	-0.0067114	-0.359041	higher in FC
	superpathway of atrazine degradation	0.000129116	0.000311844	3.69333e-05	0.000123075	0.0130021	-0.000182728	-0.585958	higher in FC
	superpathway of purines degradation in plants	0.000114774	0.000406389	4.31912e-05	0.000121617	0.000986166	-0.000291615	-0.717576	higher in FC
	superpathway of vanillin and vanillate degradation	0.00333537	0.0040127	0.000374858	0.000384147	0.0224329	-0.000677326	-0.168796	higher in FC
	syringate degradation	0.00391553	0.0047458	0.000470662	0.000437647	0.0202398	-0.000830274	-0.174949	higher in FC
	toluene degradation I (aerobic) (via o-cresol)	2.51861e-05	4.41208e-05	8.029e-06	1.40067e-05	0.0305328	-1.89347e-05	-0.429155	higher in FC
	toluene degradation IV (aerobic) (via catechol)	0.00527904	0.00650932	0.000637245	0.000330084	0.00499482	-0.00123027	-0.189002	higher in FC
	toluene degradation to 2-oxopent-4-enoate I (via o-cresol)	2.51861e-05	4.41208e-05	8.029e-06	1.40067e-05	0.0305328	-1.89347e-05	-0.429155	higher in FC
C1 Compounds Utilization and Assimilation	3-hydroxypropionate/4-hydroxybutyrate cycle	0.000158471	8.90428e-05	5.50528e-05	1.74992e-05	0.0276047	6.94286e-05	0.779721	higher in HS
	Calvin-Benson-Bassham cycle	0.0107992	0.0120944	0.00066126	0.000709463	0.0174323	-0.00129524	-0.107094	higher in FC
	CO2 fixation into oxaloacetate (anapleurotic)	6.82846e-05	0.000177022	9.71608e-06	6.1126e-05	0.00436634	-0.000108737	-0.614259	higher in FC
	formaldehyde assimilation I (serine pathway)	0.00827982	0.00917657	0.000557093	0.000343675	0.0155035	-0.000896746	-0.0977213	higher in FC
	formaldehyde assimilation III (dihydroxyacetone cycle)	9.47458e-07	1.17562e-05	8.86109e-07	5.70845e-06	0.00306368	-1.08087e-05	-0.919408	higher in FC
	formaldehyde oxidation I	0.00116005	0.000446062	0.000156686	0.000155395	8.93736e-05	0.000713989	1.60065	higher in HS
	formaldehyde oxidation V (H4MPT pathway)	3.39968e-05	1.53629e-05	1.07745e-05	9.62571e-06	0.0203889	1.86339e-05	1.21292	higher in HS
	formate reduction to 5,10-methylenetetrahydrofolate	0.0026718	0.00323687	0.000129358	0.000206601	0.000839067	-0.00056507	-0.174573	higher in FC
	glyoxylate assimilation	0.00343566	0.0029887	0.000238667	0.000305736	0.0327797	0.000446962	0.149551	higher in HS
	intra-aerobic nitrite reduction	0.000552016	0.000267471	0.000213712	8.65716e-05	0.0246979	0.000284546	1.06384	higher in HS
	methanogenesis from methanol	0.000979083	0.00149859	0.000162736	0.000255024	0.00494817	-0.000519505	-0.346663	higher in FC
	methanol and methylamine oxidation to formaldehyde	9.33677e-05	3.82026e-05	2.72246e-05	1.86261e-05	0.0057095	5.51651e-05	1.44402	higher in HS
	methanol oxidation to formaldehyde II	0.00200744	0.00131893	8.46679e-05	0.000123466	6.88501e-06	0.000688516	0.522027	higher in HS
	reductive acetyl coenzyme A pathway	0.00373873	0.00439702	0.000234836	0.000514241	0.0314313	-0.000658296	-0.149714	higher in FC
	reductive TCA cycle I	0.000278253	0.000405364	6.28597e-05	7.67218e-05	0.0209684	-0.000127111	-0.313572	higher in FC
Carbohydrates Biosynthesis	acetaldehyde biosynthesis I	0.000728909	0.00120815	9.43823e-05	0.000254637	0.00425963	-0.000479239	-0.396672	higher in FC
	acetan biosynthesis	7.89797e-05	3.93177e-05	3.23657e-05	1.20248e-05	0.0331995	3.9662e-05	1.00876	higher in HS
	alginate biosynthesis II	0.000856909	0.000418245	0.00016634	0.000116345	0.00130108	0.000438663	1.04882	higher in HS
	CDP-ascarylose biosynthesis	5.86117e-05	3.48734e-05	1.65291e-05	9.62152e-06	0.0240958	2.37383e-05	0.6807	higher in HS
	chitin biosynthesis	0.000666335	0.000489258	4.46077e-05	8.89319e-05	0.00406303	0.000177077	0.361929	higher in HS
	CMP-KDO biosynthesis I	0.00270313	0.00185424	0.000297657	0.000306739	0.00216507	0.00084889	0.457811	higher in HS
	CMP-legionaminate biosynthesis II	0.000754374	0.000471768	0.000200119	0.00014551	0.0339642	0.000282605	0.599034	higher in HS
	CMP-N-acetylneuraminate biosynthesis II (bacteria)	0.000922157	0.000530291	0.000170689	0.000152701	0.00504685	0.000391866	0.738965	higher in HS
	CMP-pseudaminate biosynthesis	0.00123716	0.000555436	0.000346549	0.000293626	0.00999009	0.000681721	1.22736	higher in HS
	colanic acid building blocks biosynthesis	0.0150589	0.0133175	0.00130533	0.000570666	0.0257147	0.0017414	0.13076	higher in HS
	dTDP-D-olivose, dTDP-D-oliose and dTDP-D-mycarose biosynthesis	5.21281e-06	3.4534e-05	5.73433e-06	1.73908e-05	0.00718385	-2.93212e-05	-0.849053	higher in FC
	dTDP-L-rhamnose biosynthesis I	0.00973465	0.00804547	0.000844455	0.000721752	0.0093584	0.00168918	0.209954	higher in HS
	dTDP-N-acetylthomosamine biosynthesis	0.00561504	0.00449546	0.000540453	0.000471367	0.00818693	0.00111959	0.249048	higher in HS
	fructan biosynthesis	6.81314e-05	2.85191e-05	2.49872e-05	1.04964e-05	0.0113867	3.96123e-05	1.38897	higher in HS
	GDP-6-deoxy-D-talose biosynthesis	0.00175279	0.00107309	0.000185449	0.000383018	0.00727807	0.000679696	0.633399	higher in HS
	GDP-D-perosamine biosynthesis	0.00178502	0.00143496	0.000194589	0.000190267	0.0206324	0.000350058	0.24395	higher in HS
	GDP-D-rhamnose biosynthesis	0.00352752	0.002163	0.000375779	0.000765093	0.00719343	0.00136452	0.630845	higher in HS
	GDP-glucose biosynthesis	0.000775545	0.000563862	4.28916e-05	7.80928e-05	0.000717372	0.000211683	0.375416	higher in HS
	GDP-L-fucose biosynthesis I (from GDP-D-mannose)	0.00330089	0.0019007	0.000347801	0.000655106	0.00291089	0.00140019	0.736672	higher in HS
	GDP-mannose biosynthesis	0.00621786	0.00557225	0.000435035	0.000208201	0.0172479	0.000645606	0.115861	higher in HS
	gluconeogenesis III	7.58656e-05	0.000281495	1.33326e-05	0.000130048	0.00787828	-0.000205629	-0.73049	higher in FC
	glycogen biosynthesis I (from ADP-D-Glucose)	0.00752511	0.0126023	0.000493	0.00155955	0.000119482	-0.00507721	-0.402879	higher in FC
	sorbitol biosynthesis II	3.81273e-05	7.94982e-05	7.7751e-06	1.24862e-05	0.000235515	-4.13709e-05	-0.520401	higher in FC
	starch biosynthesis	2.62839e-05	7.33043e-05	1.11564e-05	3.44007e-05	0.0196708	-4.70204e-05	-0.641441	higher in FC
	sucrose biosynthesis I (from photosynthesis)	0.000144318	0.000277045	3.24117e-05	5.80967e-05	0.00210766	-0.000132728	-0.479082	higher in FC
	sucrose biosynthesis II	0.00015393	0.000287652	3.6307e-05	5.33226e-05	0.00167684	-0.000133721	-0.464872	higher in FC
	sucrose biosynthesis III	0.000203272	0.000297678	6.17105e-05	5.06229e-05	0.0294954	-9.44056e-05	-0.31714	higher in FC
	superpathway of dTDP-glucose-derived O-antigen building blocks biosynthesis	0.0107292	0.00906513	0.000851376	0.000841989	0.0144992	0.00166408	0.18357	higher in HS
	superpathway of GDP-mannose-derived O-antigen building blocks biosynthesis	0.0148117	0.0110519	0.00120142	0.00158875	0.00291318	0.00375973	0.340188	higher in HS
	superpathway of sialic acid and CMP-sialic acid biosynthesis	0.000755666	0.000471944	0.000198369	0.000145233	0.0325904	0.000283722	0.601178	higher in HS
	trehalose biosynthesis I	0.00246096	0.000849372	0.000351036	0.000265686	3.70121e-05	0.00161159	1.89739	higher in HS
	trehalose biosynthesis II	0.00123026	0.000424341	0.000175506	0.000132914	3.70115e-05	0.000805917	1.89922	higher in HS
	trehalose biosynthesis III	0.00123026	0.000424341	0.000175506	0.000132914	3.70115e-05	0.000805917	1.89922	higher in HS
	trehalose biosynthesis V	0.000254518	9.33944e-05	0.000130371	3.87906e-05	0.0293121	0.000161124	1.7252	higher in HS
	UDP-D-galacturonate biosynthesis I (from UDP-D-glucuronate)	0.000459783	0.000269265	9.29237e-05	0.000101222	0.0146579	0.000190517	0.707545	higher in HS
	UDP-glucose biosynthesis	0.00477257	0.00561442	0.000113281	0.000302431	0.000392088	-0.000841846	-0.149944	higher in FC
	UDP-N,N'-diacetylbacillosamine biosynthesis	0.00150627	0.00107597	0.000257806	0.00020593	0.0194069	0.000430302	0.399921	higher in HS
	UDP-N-acetyl-α-D-fucosamine biosynthesis	0.000730971	0.000391223	0.000102939	9.55006e-05	0.000638111	0.000339748	0.868424	higher in HS
	UDP-N-acetyl-α-D-quinovosamine biosynthesis	0.000732381	0.000391892	0.000104145	9.59806e-05	0.000665014	0.000340489	0.868833	higher in HS
	UDP-α-D-glucuronate biosynthesis (from UDP-glucose)	0.0057191	0.00289931	0.00133159	0.000416749	0.00195258	0.00281979	0.972573	higher in HS
	undecaprenyl diphosphate-linked heptasaccharide biosynthesis	0.000592336	0.000273384	0.000158819	4.27545e-05	0.00249087	0.000318952	1.16668	higher in HS
	undecaprenyl-diphosphate-linked di- and trisaccharide biosynthesis	0.00098167	0.000621904	0.000186838	0.000147963	0.00970757	0.000359767	0.578492	higher in HS
	xanthan biosynthesis	0.000413923	0.000218947	7.94788e-05	3.56091e-05	0.00104493	0.000194977	0.89052	higher in HS
Carbohydrates Degradation	(1,3)-β-D-xylan degradation	0.00162065	0.000839491	0.000104641	0.000367896	0.00183357	0.000781163	0.93052	higher in HS
	2'-deoxy-α-D-ribose 1-phosphate degradation	0.00213072	0.00419719	0.00016615	0.000828648	0.000596247	-0.00206647	-0.492346	higher in FC
	acetoin degradation	0.000369764	0.000511298	7.36491e-05	0.000102274	0.0363085	-0.000141534	-0.276814	higher in FC
	agarose degradation	0.00206133	0.000815306	0.000335238	0.000142241	6.01206e-05	0.00124602	1.52829	higher in HS
	alginate degradation	2.93479e-05	5.80006e-06	1.92036e-05	2.59394e-06	0.0263608	2.35479e-05	4.05994	higher in HS
	Bifidobacterium shunt	0.00308494	0.00423227	0.000462453	0.000691674	0.0150387	-0.00114733	-0.27109	higher in FC
	cellulose and hemicellulose degradation (cellulolosome)	0.00227482	0.00163251	0.00026662	0.000347859	0.0112388	0.000642304	0.393445	higher in HS
	chitin degradation I (archaea)	0.000348072	0.000546422	8.06228e-05	7.01087e-05	0.00320373	-0.000198349	-0.362997	higher in FC
	chitin degradation II	0.000846952	0.000391867	0.000206866	8.23519e-05	0.00182506	0.000455085	1.16133	higher in HS
	chitin derivatives degradation	0.00319541	0.00202434	0.000320584	0.00036523	0.000655068	0.00117106	0.578491	higher in HS
	D-allose degradation	0.000697351	0.000852823	8.10781e-05	4.97492e-05	0.00645094	-0.000155472	-0.182303	higher in FC
	D-arabinose degradation I	0.00492477	0.00321528	0.000332431	0.000516805	0.000253653	0.00170949	0.531679	higher in HS
	D-galactosamine and N-acetyl-D-galactosamine degradation	0.00523633	0.0041886	0.000375063	0.000461126	0.00428721	0.00104773	0.250137	higher in HS
	D-mannose degradation	0.00255219	0.00166769	0.000234453	0.000305018	0.000884054	0.000884502	0.530375	higher in HS
	fucose degradation	0.00435114	0.00282387	0.000345944	0.0005117	0.000554496	0.00152727	0.540841	higher in HS
	galactose degradation IV	0.0026708	0.00211014	0.000180521	0.000238346	0.00302538	0.00056066	0.265698	higher in HS
	gellan degradation	0.000603585	0.00023665	0.000125311	6.16578e-05	0.000372098	0.000366935	1.55054	higher in HS
	glucose and glucose-1-phosphate degradation	0.00240328	0.00312787	0.000267035	0.000213597	0.00146745	-0.000724584	-0.231654	higher in FC
	glucuronoarabinoxylan degradation	0.000515583	0.000275841	6.56385e-05	6.39815e-05	0.000383473	0.000239742	0.869131	higher in HS
	glycogen degradation II	0.00132477	0.000907405	9.39597e-05	0.000200684	0.00294924	0.000417367	0.459956	higher in HS
	lactose degradation II	0.00123998	0.00101112	0.000140131	9.97779e-05	0.0177376	0.000228865	0.226348	higher in HS
	lactose degradation III	0.0105752	0.00646625	0.000802415	0.00133209	0.000358381	0.004109	0.635454	higher in HS
	L-arabinose degradation III	0.00462636	0.003296	0.000664961	0.000508645	0.00747362	0.00133036	0.403629	higher in HS
	pectin degradation II	0.000154209	9.82549e-05	3.95049e-05	2.824e-05	0.0327939	5.59539e-05	0.569478	higher in HS
	porphyran degradation	0.00508192	0.00435237	0.000387629	0.000271493	0.00873225	0.000729552	0.167622	higher in HS
	rhamnogalacturonan type I degradation I (fungi)	7.01035e-05	2.89751e-05	1.31064e-05	8.6687e-06	0.000381669	4.11284e-05	1.41944	higher in HS
	rhamnogalacturonan type I degradation II (bacteria)	0.00105791	0.000500812	0.000142533	0.000108334	0.000117471	0.000557094	1.11238	higher in HS
	starch degradation IV	0.00155421	0.00174104	0.000102984	0.000103724	0.0212111	-0.00018683	-0.10731	higher in FC
	starch degradation V	8.94624e-05	0.0002758	2.05093e-05	8.66058e-05	0.0015787	-0.000186338	-0.675626	higher in FC
	sucrose degradation I (sucrose phosphotransferase)	0.00174826	0.00119617	0.000403991	0.000167309	0.0223818	0.000552088	0.461548	higher in HS
	sucrose degradation II (sucrose synthase)	1.40717e-05	6.38241e-05	1.01592e-05	3.49488e-05	0.015661	-4.97524e-05	-0.779523	higher in FC
	superpathway of anaerobic sucrose degradation	0.000741226	0.00126705	9.10794e-05	0.000263662	0.00293571	-0.000525824	-0.414999	higher in FC
	superpathway of pentose and pentitol degradation	0.0224181	0.019225	0.00200191	0.00185107	0.0307109	0.00319316	0.166094	higher in HS
	xyloglucan degradation II (exoglucanase)	0.000212861	0.000128539	5.37412e-05	3.62932e-05	0.0196632	8.43217e-05	0.656001	higher in HS
	xylose degradation III	0.000329033	0.000674399	8.46314e-05	0.000319989	0.0479238	-0.000345365	-0.512109	higher in FC
Carboxylates Degradation	2-oxobutanoate degradation II	0.000212614	0.000308657	4.64847e-05	7.50481e-05	0.0410247	-9.60438e-05	-0.311166	higher in FC
	3-oxoadipate degradation	1.1234e-05	3.06445e-05	6.7242e-06	8.5395e-06	0.00398713	-1.94105e-05	-0.63341	higher in FC
	acetate formation from acetyl-CoA I	0.0149434	0.0184579	0.000865134	0.000376109	3.25904e-05	-0.0035145	-0.190406	higher in FC
	acrylate degradation	3.54034e-05	8.17526e-05	2.09986e-05	2.43186e-05	0.0121359	-4.63493e-05	-0.566945	higher in FC
	conversion of succinate to propionate	0.00129857	0.00169253	0.000172877	0.000193134	0.00937957	-0.000393968	-0.232768	higher in FC
	cyclohexane-1-carboxylate degradation (anaerobic)	0.00263825	0.0030912	0.000212363	0.000359834	0.0415858	-0.000452954	-0.14653	higher in FC
	D-galactonate degradation	0.00104629	0.00133707	0.000148167	0.000109445	0.00773418	-0.000290783	-0.217477	higher in FC
	glycocholate metabolism (bacteria)	0.00109367	0.000954833	6.1754e-05	4.67784e-05	0.0039095	0.000138839	0.145407	higher in HS
	malonate degradation II (biotin-dependent)	9.23525e-05	3.76578e-05	2.77214e-05	1.90292e-05	0.00661482	5.46947e-05	1.45241	higher in HS
	mevalonate degradation	0.00104993	0.00193377	0.000131616	0.000343514	0.000667674	-0.000883839	-0.457056	higher in FC
	oxalate degradation I	0.000212614	0.000308657	4.64847e-05	7.50481e-05	0.0410247	-9.60438e-05	-0.311166	higher in FC
	propionyl CoA degradation	0.00597234	0.00406452	0.000623808	0.000613647	0.0012318	0.00190782	0.469384	higher in HS
	superpathway of acetate utilization and formation	0.00421066	0.00490532	0.000229991	8.21991e-05	0.000218314	-0.000694658	-0.141613	higher in FC
Cell Structures Biosynthesis	CDP-2-glycerol biosynthesis	0.000848429	0.00124712	8.29855e-05	0.000156165	0.00100024	-0.000398689	-0.319688	higher in FC
	enterobacterial common antigen biosynthesis	0.00243656	0.00192816	0.000461223	0.000168397	0.0492794	0.000508402	0.263673	higher in HS
	Escherichia coli serotype O86 O-antigen biosynthesis	0.000612238	0.000342799	3.32003e-05	5.44522e-05	1.29586e-05	0.000269439	0.785999	higher in HS
	KDO transfer to lipid IVA I	0.00246005	0.0013304	0.000254539	0.00044947	0.00120868	0.00112965	0.849106	higher in HS
	Kdo transfer to lipid IVA II (Chlamydia)	0.00124073	0.000678991	0.000133024	0.000219291	0.00119779	0.000561739	0.827314	higher in HS
	lipid IVA biosynthesis	0.00648696	0.0041516	0.000731703	0.000876793	0.00181931	0.00233536	0.56252	higher in HS
	mycolyl-arabinogalactan-peptidoglycan complex biosynthesis	0.0046736	0.00601739	0.000337231	0.000601005	0.0024122	-0.00134379	-0.223317	higher in FC
	peptidoglycan biosynthesis II (staphylococci)	0.0212077	0.0236148	0.00113679	0.000654475	0.00342177	-0.00240714	-0.101933	higher in FC
	peptidoglycan biosynthesis III (mycobacteria)	0.0205133	0.0224409	0.00116728	0.000762902	0.0148682	-0.0019276	-0.0858968	higher in FC
	peptidoglycan biosynthesis V (β-lactam resistance)	2.38267e-05	4.066e-05	9.75778e-06	7.78142e-06	0.0166627	-1.68333e-05	-0.414001	higher in FC
	peptidoglycan cross-bridge biosynthesis II (E. faecium)	0.00161126	0.000572414	0.000185492	0.000217598	3.90799e-05	0.00103885	1.81486	higher in HS
	peptidoglycan cross-bridge biosynthesis IV (Weissella viridescens)	7.98812e-06	2.24964e-05	6.35369e-06	1.03562e-05	0.0283577	-1.45083e-05	-0.644915	higher in FC
	phenylpropanoid biosynthesis	5.77501e-05	1.74469e-05	8.90399e-06	9.15996e-06	0.000106663	4.03032e-05	2.31005	higher in HS
	polymyxin resistance	0.0013632	0.00110099	8.68222e-05	0.000117811	0.00391452	0.000262214	0.238163	higher in HS
	superpathway of (KDO)2-lipid A biosynthesis	0.00984563	0.00631775	0.000938199	0.0013993	0.00157689	0.00352788	0.558407	higher in HS
	superpathway of mycolyl-arabinogalactan-peptidoglycan complex biosynthesis	0.00722046	0.00877405	0.000430977	0.00067844	0.0025388	-0.00155359	-0.177066	higher in FC
	UDP-N-acetylmuramoyl-pentapeptide biosynthesis I (meso-DAP-containing)	0.0148862	0.0161001	0.000757508	0.000598501	0.02278	-0.00121398	-0.0754018	higher in FC
	UDP-N-acetylmuramoyl-pentapeptide biosynthesis II (lysine-containing)	0.0165052	0.0181236	0.000828367	0.000688272	0.00992956	-0.0016184	-0.0892981	higher in FC
	vancomycin resistance I	0.000132555	0.000310191	1.39477e-05	5.03269e-05	6.27058e-05	-0.000177636	-0.572668	higher in FC
	vancomycin resistance II	2.42131e-05	6.54001e-05	6.23964e-06	2.71154e-05	0.0106985	-4.11871e-05	-0.62977	higher in FC
Chemoautotrophic Energy Metabolism	ammonia oxidation I (aerobic)	0.000552016	0.000267471	0.000213712	8.65716e-05	0.0246979	0.000284546	1.06384	higher in HS
	ammonia oxidation II (anaerobic)	0.000564733	0.000302877	0.000211135	7.86129e-05	0.0316703	0.000261856	0.864564	higher in HS
	hydrogen oxidation II (aerobic, NAD)	0.000114131	0.000274254	1.44744e-05	6.62885e-05	0.000748909	-0.000160124	-0.58385	higher in FC
	hydrogen oxidation III (anaerobic, NADP)	0.000572482	0.00097459	0.000165663	0.000222918	0.0119239	-0.000402108	-0.412592	higher in FC
	nitrite oxidation	0.00129509	0.000615372	0.000397284	9.7972e-05	0.00591845	0.000679719	1.10457	higher in HS
	sulfite oxidation I (sulfite oxidoreductase)	0.000622004	0.000300108	0.000206625	7.84306e-05	0.0115829	0.000321896	1.0726	higher in HS
	superpathway of sulfur metabolism (Desulfocapsa sulfoexigens)	0.000552016	0.000267471	0.000213712	8.65716e-05	0.0246979	0.000284546	1.06384	higher in HS
Chlorinated Compounds Degradation	carbon tetrachloride degradation I	0.000472094	0.000894427	0.000144186	0.000216375	0.00666605	-0.000422333	-0.472183	higher in FC
	carbon tetrachloride degradation II	0.000125499	0.000278196	7.19682e-05	4.48046e-05	0.00380079	-0.000152697	-0.548882	higher in FC
Cofactors, Prosthetic Groups, Electron Carriers Biosynthesis	[2Fe-2S] iron-sulfur cluster biosynthesis	0.00622577	0.00861656	0.000378126	0.000809787	0.000330059	-0.00239079	-0.277464	higher in FC
	1,4-dihydroxy-6-naphthoate biosynthesis II	0.000384603	0.000621382	8.78167e-05	0.000109424	0.0054376	-0.000236779	-0.381053	higher in FC
	11-cis-3-hydroxyretinal biosynthesis	0.000217966	0.000365354	4.76719e-05	5.64262e-05	0.00210657	-0.000147389	-0.403413	higher in FC
	4-amino-2-methyl-5-diphosphomethylpyrimidine biosynthesis	0.00584121	0.0046358	0.000461099	0.000556184	0.00578096	0.00120541	0.260022	higher in HS
	4-aminobenzoate biosynthesis	0.00107	0.000750025	0.000149837	0.000179198	0.0155121	0.00031997	0.426613	higher in HS
	8-amino-7-oxononanoate biosynthesis I	0.00813122	0.00571503	0.000378345	0.000288841	3.27257e-06	0.00241619	0.422779	higher in HS
	8-amino-7-oxononanoate biosynthesis II	0.00273676	0.0018996	0.000241642	0.000168482	0.000219517	0.00083716	0.440702	higher in HS
	8-amino-7-oxononanoate biosynthesis III	0.00337511	0.00199355	0.000357936	0.000309906	0.000183241	0.00138155	0.69301	higher in HS
	adenosylcobalamin biosynthesis from cobyrinate a,c-diamide I	0.00660631	0.00552643	0.000656467	0.000678784	0.0337986	0.00107987	0.195402	higher in HS
	adenosylcobalamin biosynthesis from cobyrinate a,c-diamide II	0.00341109	0.00270623	0.000327851	0.000292826	0.00713159	0.000704854	0.260456	higher in HS
	biotin biosynthesis from 8-amino-7-oxononanoate I	0.0058516	0.00344894	0.000815305	0.000404447	0.000360462	0.00240266	0.696639	higher in HS
	biotin biosynthesis from 8-amino-7-oxononanoate II	0.00440393	0.00274875	0.000575239	0.000245837	0.000355148	0.00165517	0.602154	higher in HS
	biotin biosynthesis I	0.0125352	0.00846378	0.000743987	0.000467364	6.50612e-06	0.00407138	0.481036	higher in HS
	biotin biosynthesis II	0.00777904	0.00474231	0.000819675	0.000537207	0.000120981	0.00303673	0.640347	higher in HS
	chlorophyll cycle	0.000212614	0.000308657	4.64847e-05	7.50481e-05	0.0410247	-9.60438e-05	-0.311166	higher in FC
	chlorophyllide a biosynthesis III (aerobic, light independent)	0.000222062	0.000335676	4.92812e-05	9.26558e-05	0.0418021	-0.000113613	-0.338462	higher in FC
	coenzyme A biosynthesis	0.00421449	0.0052245	0.000300236	0.000377056	0.00157025	-0.00101001	-0.193322	higher in FC
	coenzyme B biosynthesis	1.16429e-05	3.54283e-05	6.22883e-06	6.31475e-06	0.000324755	-2.37854e-05	-0.671367	higher in FC
	coenzyme B/coenzyme M regeneration	0.000369388	0.000635987	6.30358e-05	0.000127072	0.00298578	-0.000266598	-0.419188	higher in FC
	coenzyme M biosynthesis II	0.00163663	0.00194822	0.00010363	0.000160302	0.00649282	-0.000311596	-0.159938	higher in FC
	dehydro-D-arabinono-1,4-lactone biosynthesis	5.83371e-05	2.83098e-05	1.276e-05	1.8623e-05	0.0177564	3.00273e-05	1.06067	higher in HS
	demethylmenaquinol-8 biosynthesis I	0.000921103	0.000520595	0.000118267	0.000127497	0.000874593	0.000400508	0.769327	higher in HS
	factor 430 biosynthesis	0.00115698	0.000823712	0.000130223	8.81799e-05	0.00146692	0.000333268	0.404592	higher in HS
	flavin biosynthesis IV (mammalian)	3.31725e-06	8.5849e-06	2.27125e-06	1.43615e-06	0.00233847	-5.26765e-06	-0.613595	higher in FC
	glutathione redox reactions I	6.55336e-05	3.232e-05	1.60138e-05	1.9784e-05	0.0193544	3.32136e-05	1.02765	higher in HS
	glutathione redox reactions II	0.00297184	0.00358059	0.000109402	0.000290167	0.0023192	-0.000608746	-0.170013	higher in FC
	guanylyl molybdenum cofactor biosynthesis	0.0167358	0.00262892	0.00470306	0.000716891	0.000164093	0.0141068	5.36602	higher in HS
	heme biosynthesis from uroporphyrinogen-III II (anaerobic)	0.0020589	0.00270133	0.000288719	0.000318508	0.0102071	-0.00064243	-0.23782	higher in FC
	heptaprenyl diphosphate biosynthesis	0.000177364	9.26879e-05	8.70467e-06	3.4601e-05	0.000722476	8.46757e-05	0.913558	higher in HS
	homoglutathione biosynthesis	9.14151e-05	3.74623e-05	1.88016e-05	2.35576e-05	0.00393529	5.39528e-05	1.44019	higher in HS
	hydroxymethylpyrimidine salvage	0.00297784	0.00220011	0.000302898	0.000283139	0.00302005	0.00077773	0.353497	higher in HS
	L-ascorbate biosynthesis I (L-galactose pathway)	0.000571568	0.000287071	0.00020582	8.25747e-05	0.0208744	0.000284497	0.991036	higher in HS
	L-ascorbate biosynthesis II (L-gulose pathway)	0.000555503	0.00027305	0.000214004	8.34679e-05	0.0250769	0.000282453	1.03444	higher in HS
	lipoate biosynthesis and incorporation (pyruvate dehydrogenase and oxoglutarate dehydrogenase, yeast)	0.000669468	0.000516056	0.000109676	9.43454e-05	0.0451654	0.000153412	0.297277	higher in HS
	lipoate biosynthesis and incorporation I	0.00363137	0.00266235	0.000236122	0.000195914	0.000105878	0.000969022	0.363973	higher in HS
	lipoate biosynthesis and incorporation III (Bacillus)	0.00201885	0.00157765	0.000152938	0.000201537	0.00454767	0.000441206	0.279661	higher in HS
	lipoate salvage I	0.00164455	0.00222672	0.000227989	0.000497868	0.044734	-0.000582172	-0.261448	higher in FC
	malonate decarboxylase activation	3.75794e-06	1.2169e-05	2.08471e-06	4.61868e-06	0.00594306	-8.41111e-06	-0.691189	higher in FC
	menaquinol-6 biosynthesis	0.000777757	0.000575755	4.44843e-05	7.53446e-05	0.000861132	0.000202003	0.350849	higher in HS
	menaquinol-7 biosynthesis	0.000981287	0.000550121	0.000124601	0.000135166	0.000779051	0.000431166	0.783767	higher in HS
	menaquinol-8 biosynthesis	0.000777757	0.000575755	4.44843e-05	7.53446e-05	0.000861132	0.000202003	0.350849	higher in HS
	molybdenum cofactor biosynthesis	0.00670411	0.0101895	0.000409416	0.00146367	0.000898389	-0.00348543	-0.34206	higher in FC
	mono-trans, poly-cis decaprenyl phosphate biosynthesis	0.00254686	0.00275666	0.000112867	0.000152288	0.0384195	-0.000209794	-0.0761045	higher in FC
	NAD biosynthesis I (from aspartate)	0.0083238	0.00698847	0.000395612	0.000226436	0.000178401	0.00133532	0.191075	higher in HS
	NAD phosphorylation and dephosphorylation I	0.00163997	0.00202911	0.000137651	0.00028631	0.0254885	-0.000389134	-0.191776	higher in FC
	nonaprenyl diphosphate biosynthesis II	0.00013222	0.000214394	2.80948e-05	3.28385e-05	0.00279253	-8.21739e-05	-0.383285	higher in FC
	phosphopantothenate biosynthesis I	0.00338128	0.00271687	0.000187936	0.000164662	0.000343593	0.000664408	0.244549	higher in HS
	phycocyanobilin biosynthesis	0.000212614	0.000308657	4.64847e-05	7.50481e-05	0.0410247	-9.60438e-05	-0.311166	higher in FC
	phylloquinol biosynthesis	0.000944404	0.000538843	0.000125922	0.000133786	0.00114084	0.000405561	0.752652	higher in HS
	phytochromobilin biosynthesis	0.000212614	0.000308657	4.64847e-05	7.50481e-05	0.0410247	-9.60438e-05	-0.311166	higher in FC
	pyridoxal 5'-phosphate biosynthesis I	0.0125298	0.0113039	0.000546786	0.000340141	0.00277297	0.00122592	0.108451	higher in HS
	pyridoxal 5'-phosphate salvage I	0.000872858	0.000566932	0.000154719	0.000104051	0.00631979	0.000305926	0.539618	higher in HS
	retinoate biosynthesis I	0.00021822	0.000366585	4.77077e-05	5.61272e-05	0.00199245	-0.000148365	-0.404722	higher in FC
	retinoate biosynthesis II	0.000219134	0.000369944	4.79901e-05	5.57026e-05	0.00178668	-0.00015081	-0.407656	higher in FC
	retinol biosynthesis	0.000234057	0.000380856	4.64233e-05	5.54038e-05	0.00189603	-0.000146799	-0.385445	higher in FC
	S-adenosyl-L-methionine biosynthesis	0.00267673	0.00360519	0.000149992	0.000359695	0.000704904	-0.000928456	-0.257533	higher in FC
	superpathay of heme biosynthesis from glutamate	0.00590955	0.00736823	0.000384892	0.000742601	0.00454715	-0.00145868	-0.197969	higher in FC
	superpathway of demethylmenaquinol-6 biosynthesis II	0.000376026	0.000613794	8.40517e-05	0.000110121	0.00496246	-0.000237768	-0.387374	higher in FC
	superpathway of geranylgeranyldiphosphate biosynthesis I (via mevalonate)	4.68899e-05	9.50462e-05	1.26966e-05	2.541e-05	0.00530544	-4.81563e-05	-0.506662	higher in FC
	superpathway of heme biosynthesis from uroporphyrinogen-III	0.00200628	0.00264746	0.000256111	0.000320802	0.00816663	-0.000641178	-0.242186	higher in FC
	superpathway of menaquinol-6 biosynthesis I	0.000777757	0.000575755	4.44843e-05	7.53446e-05	0.000861132	0.000202003	0.350849	higher in HS
	superpathway of menaquinol-7 biosynthesis	0.00348916	0.00221354	0.000194351	0.00106354	0.0297941	0.00127561	0.576276	higher in HS
	superpathway of menaquinol-8 biosynthesis I	0.00449283	0.00300612	0.000249005	0.00126812	0.0330052	0.00148671	0.494561	higher in HS
	superpathway of phylloquinol biosynthesis	0.00266456	0.00175898	0.000168534	0.000783243	0.0353945	0.000905578	0.514832	higher in HS
	superpathway of pyridoxal 5'-phosphate biosynthesis and salvage	0.0131158	0.0117784	0.000606243	0.000415207	0.00358384	0.00133742	0.113549	higher in HS
	superpathway of thiamin diphosphate biosynthesis I	0.0193323	0.020987	0.000777334	0.000851951	0.0124593	-0.00165464	-0.0788413	higher in FC
	superpathway of ubiquinol-6 biosynthesis (eukaryotic)	0.000214628	0.000314348	4.84374e-05	8.24315e-05	0.047996	-9.972e-05	-0.317228	higher in FC
	superpathway of ubiquinol-8 biosynthesis (prokaryotic)	0.00170347	0.00127304	0.0001823	0.000184533	0.00595251	0.00043043	0.338113	higher in HS
	tetrapyrrole biosynthesis I (from glutamate)	0.00559336	0.0071153	0.000351441	0.000783945	0.00416988	-0.00152194	-0.213896	higher in FC
	the visual cycle (insects)	0.000217966	0.000365354	4.76719e-05	5.64262e-05	0.00210657	-0.000147389	-0.403413	higher in FC
	the visual cycle I (vertebrates)	0.000233973	0.000378995	4.63826e-05	5.42694e-05	0.0018933	-0.000145022	-0.382649	higher in FC
	thiamin diphosphate biosynthesis I (E. coli)	0.00245278	0.00176279	0.000212652	0.000249573	0.00153061	0.000689982	0.391414	higher in HS
	thiamin diphosphate biosynthesis II (Bacillus)	0.00245278	0.00176279	0.000212652	0.000249573	0.00153061	0.000689982	0.391414	higher in HS
	thiamin salvage I	0.00133434	0.000876226	9.46947e-05	0.000192318	0.0013932	0.000458114	0.522826	higher in HS
	thiamin salvage II	0.0086103	0.0064691	0.00063503	0.00078408	0.00145411	0.0021412	0.330989	higher in HS
	thiazole biosynthesis I (E. coli)	0.0139595	0.0169073	0.000482645	0.00120356	0.000949312	-0.00294784	-0.174353	higher in FC
	thiazole biosynthesis II (Bacillus)	0.0104666	0.0124968	0.000415308	0.000589359	0.0002337	-0.00203018	-0.162455	higher in FC
	ubiquinol-6 biosynthesis from 4-aminobenzoate (eukaryotic)	0.000214628	0.000314348	4.84374e-05	8.24315e-05	0.047996	-9.972e-05	-0.317228	higher in FC
	ubiquinol-8 biosynthesis (prokaryotic)	0.0012176	0.00096457	0.000128154	0.000136595	0.0165415	0.000253026	0.26232	higher in HS
	vitamin B6 degradation	3.33479e-05	6.38018e-05	7.48255e-06	1.61547e-05	0.00505412	-3.04539e-05	-0.477321	higher in FC
Degradation/Utilization/Assimilation - Other	acrylonitrile degradation I	0.000674864	0.00143525	0.000107863	0.000528995	0.0136116	-0.000760387	-0.529794	higher in FC
	nicotine degradation II	0.00119805	0.00171114	7.65474e-05	0.000184585	0.000433216	-0.00051309	-0.299853	higher in FC
	superpathway of acrylonitrile degradation	0.00049591	0.00128726	0.000101553	0.000536392	0.0118541	-0.000791347	-0.614754	higher in FC
	thiocyanate degradation II	8.10609e-05	0.000153434	2.56084e-05	5.08418e-05	0.0217192	-7.23727e-05	-0.471687	higher in FC
Detoxification	furfural degradation	0	1.4002e-06	0	1.32837e-06	0.0461747	-1.4002e-06	-1	higher in FC
	mycothiol-mediated detoxification	0	2.43295e-06	0	1.55292e-06	0.00804088	-2.43295e-06	-1	higher in FC
Electron Transfer	aerobic respiration (cytochrome c)	0.000720319	0.000324908	0.0003128	6.42784e-05	0.0243433	0.00039541	1.21699	higher in HS
	aerobic respiration (cytochrome c) (yeast)	0.000720829	0.00032368	0.000313443	6.42599e-05	0.0240917	0.000397149	1.22698	higher in HS
	NADH to cytochrome bd oxidase electron transfer	0.0132582	0.0108149	0.00121754	0.00100845	0.00861969	0.00244338	0.225928	higher in HS
	NADH to cytochrome bo oxidase electron transfer	0.0100578	0.00705932	0.000967322	0.00110018	0.00180948	0.00299852	0.424761	higher in HS
	NADH to dimethyl sulfoxide electron transfer	0.0102168	0.0071677	0.00107879	0.00109755	0.00219629	0.0030491	0.425395	higher in HS
	NADH to fumarate electron transfer	0.0109754	0.00779453	0.00104504	0.00126705	0.0025101	0.00318083	0.408085	higher in HS
	NADH to trimethylamine N-oxide electron transfer	0.0100892	0.00707193	0.000993875	0.00111557	0.00196122	0.00301722	0.426648	higher in HS
	nitrate reduction VIII (dissimilatory)	0.0102292	0.00707801	0.00112526	0.00112196	0.00218449	0.00315116	0.445205	higher in HS
	photosynthesis light reactions	0.00185931	0.00290843	0.000308723	0.000830656	0.0293814	-0.00104912	-0.360718	higher in FC
	proline to cytochrome bo oxidase electron transfer	0.000405092	0.000141282	0.000124146	3.97982e-05	0.00193755	0.00026381	1.86726	higher in HS
	pyruvate oxidation pathway	0.000344133	9.53992e-05	0.00010036	2.38828e-05	0.000652713	0.000248734	2.6073	higher in HS
	succinate to cytochrome bo oxidase electron transfer	0.00366546	0.00289969	0.000189189	0.000314947	0.00162223	0.000765766	0.264085	higher in HS
Fatty Acid and Lipid Biosynthesis	3-phosphoinositide biosynthesis	0.000224983	0.000139036	2.44359e-05	2.01686e-05	0.000300688	8.59466e-05	0.618159	higher in HS
	acyl-CoA hydrolysis	0.000175715	9.8088e-05	5.80264e-05	4.39452e-05	0.0442204	7.76272e-05	0.791404	higher in HS
	cardiolipin biosynthesis III	0.00082361	0.00108917	8.8534e-05	0.000135492	0.00631993	-0.000265562	-0.24382	higher in FC
	CDP-diacylglycerol biosynthesis I	0.00360747	0.00301864	0.000187411	0.00026535	0.00366846	0.000588838	0.195068	higher in HS
	CDP-diacylglycerol biosynthesis II	0.00406737	0.00338182	8.78816e-05	0.000200583	0.000112641	0.000685546	0.202715	higher in HS
	CDP-diacylglycerol biosynthesis III	0.00257192	0.00317516	0.000284093	0.000426476	0.0300718	-0.000603234	-0.189986	higher in FC
	cholesterol biosynthesis I	0	5.25226e-07	0	4.80053e-07	0.0401565	-5.25226e-07	-1	higher in FC
	cholesterol biosynthesis II (via 24,25-dihydrolanosterol)	0	5.25226e-07	0	4.80053e-07	0.0401565	-5.25226e-07	-1	higher in FC
	cholesterol biosynthesis III (via desmosterol)	0	5.25226e-07	0	4.80053e-07	0.0401565	-5.25226e-07	-1	higher in FC
	cis-dodecenoyl biosynthesis	0.00577154	0.00444219	0.000293468	0.000222113	4.0776e-05	0.00132934	0.299254	higher in HS
	cis-vaccenate biosynthesis	0.00892302	0.00675288	0.000425522	0.000535592	0.000102612	0.00217014	0.321366	higher in HS
	fatty acid biosynthesis initiation I	0.00724542	0.00564379	0.000567058	0.000406933	0.000894789	0.00160163	0.283787	higher in HS
	fatty acid biosynthesis initiation II	0.00665513	0.00448425	0.000280691	0.000487049	2.50934e-05	0.00217088	0.484111	higher in HS
	fatty acid biosynthesis initiation III	0.00446231	0.00318789	0.000458397	0.00031889	0.000926129	0.00127442	0.399769	higher in HS
	fatty acid elongation -- saturated	0.0101429	0.00761791	0.000513848	0.000581053	8.56083e-05	0.00252502	0.331458	higher in HS
	glycolipid biosynthesis	3.92441e-05	1.09873e-05	9.09678e-06	4.62822e-06	0.0002621	2.82568e-05	2.57176	higher in HS
	mycolate biosynthesis	0.00364796	0.0052532	0.000426387	0.000964146	0.00929412	-0.00160524	-0.305574	higher in FC
	palmitate biosynthesis II (bacteria and plants)	0.00576891	0.00443991	0.000296226	0.000220149	4.16819e-05	0.001329	0.29933	higher in HS
	palmitoleate biosynthesis I	0.0058885	0.00450312	0.000299884	0.000231714	3.7385e-05	0.00138538	0.307648	higher in HS
	phosphatidylethanolamine biosynthesis I	0.00152301	0.000963617	0.000195213	0.000164421	0.00119251	0.000559393	0.580514	higher in HS
	phospholipid biosynthesis I	0.00739362	0.00614843	0.000379084	0.000295095	0.000407074	0.0012452	0.202523	higher in HS
	phospholipid remodeling (phosphatidate, yeast)	1.71014e-06	5.19109e-07	8.49394e-07	7.80822e-07	0.0498211	1.19103e-06	2.29437	higher in HS
	rhamnolipid biosynthesis	0.0017681	0.00127375	9.98158e-05	0.000139722	0.000200964	0.000494348	0.388104	higher in HS
	sphingolipid biosynthesis (yeast)	2.69435e-05	6.79154e-05	8.7854e-06	2.44053e-05	0.00770885	-4.09719e-05	-0.603278	higher in FC
	superpathway of cholesterol biosynthesis	1.03712e-05	2.51939e-05	3.15962e-06	1.38078e-05	0.0474191	-1.48227e-05	-0.588346	higher in FC
	superpathway of ergosterol biosynthesis II	0.000212614	0.000308657	4.64847e-05	7.50481e-05	0.0410247	-9.60438e-05	-0.311166	higher in FC
	superpathway of fatty acid biosynthesis I (E. coli)	0.0160503	0.0121901	0.00042429	0.000833274	1.53744e-05	0.00386024	0.31667	higher in HS
	superpathway of fatty acid biosynthesis initiation (E. coli)	0.011231	0.00842186	0.0003407	0.000616111	1.97549e-05	0.00280914	0.333553	higher in HS
	superpathway of fatty acids biosynthesis (E. coli)	0.0161699	0.0122533	0.000429036	0.00085059	1.58499e-05	0.00391666	0.319642	higher in HS
	superpathway of inositol phosphate compounds	0.000150047	5.66343e-05	1.79389e-05	1.31919e-05	1.36545e-05	9.34125e-05	1.6494	higher in HS
	superpathway of lipopolysaccharide biosynthesis	0.01011	0.00638309	0.00111309	0.00144205	0.00181451	0.00372691	0.583873	higher in HS
	superpathway of mycolate biosynthesis	0.00507231	0.00641671	0.000453143	0.00084872	0.0141311	-0.0013444	-0.209516	higher in FC
	superpathway of unsaturated fatty acids biosynthesis (E. coli)	0.00940124	0.00701933	0.000520424	0.00054121	0.000102638	0.00238191	0.339336	higher in HS
	triacylglycerol biosynthesis	2.06846e-06	8.02945e-06	2.87026e-06	4.28224e-06	0.0323343	-5.96099e-06	-0.742391	higher in FC
	very long chain fatty acid biosynthesis I	0	1.4002e-06	0	1.32837e-06	0.0461747	-1.4002e-06	-1	higher in FC
Fatty Acid and Lipids Degradation	3-phosphoinositide degradation	0.000159839	8.73533e-05	1.54653e-05	2.53437e-05	0.000602097	7.24853e-05	0.829795	higher in HS
	fatty acid β-oxidation I	0.00736126	0.00560695	0.00139039	0.000516454	0.0294941	0.0017543	0.31288	higher in HS
	phosphatidylcholine resynthesis via glycerophosphocholine	0.000138806	5.65619e-05	4.34021e-05	1.40529e-05	0.00378202	8.22438e-05	1.45405	higher in HS
	sphingolipid recycling and degradation (yeast)	3.27314e-05	1.6801e-05	9.91246e-06	6.2397e-06	0.016033	1.59304e-05	0.948185	higher in HS
	triacylglycerol degradation	1.71014e-06	5.19109e-07	8.49394e-07	7.80822e-07	0.0498211	1.19103e-06	2.29437	higher in HS
Fermentation	anaerobic energy metabolism (invertebrates, cytosol)	2.60163e-05	0.000147712	1.60188e-05	7.73584e-05	0.00876462	-0.000121695	-0.823871	higher in FC
	hexitol fermentation to lactate, formate, ethanol and acetate	0.00437865	0.00564424	0.000265479	0.00112141	0.0395843	-0.00126559	-0.224227	higher in FC
	L-alanine fermentation to propionate and acetate	0.0148448	0.0104101	0.00105973	0.00165953	0.00100641	0.00443472	0.426001	higher in HS
	purine nucleobases degradation II (anaerobic)	0.000212614	0.000308657	4.64847e-05	7.50481e-05	0.0410247	-9.60438e-05	-0.311166	higher in FC
	pyruvate fermentation to acetate and lactate II	0.00867942	0.00955273	0.000524875	0.000430873	0.0206489	-0.000873314	-0.0914204	higher in FC
	pyruvate fermentation to acetate I	0.00336036	0.00429805	0.000194939	0.000163231	3.5075e-05	-0.000937684	-0.218165	higher in FC
	pyruvate fermentation to acetate VI	0.000254623	0.000394979	5.24788e-05	8.03713e-05	0.0113623	-0.000140355	-0.355349	higher in FC
	pyruvate fermentation to acetate VII	0.000227696	0.000338418	4.93338e-05	8.49512e-05	0.0357947	-0.000110722	-0.327176	higher in FC
	pyruvate fermentation to acetone	0.000507373	0.000771171	9.89972e-05	0.000123222	0.00577235	-0.000263798	-0.342074	higher in FC
	pyruvate fermentation to butanol I	0.00834428	0.00969093	0.000844839	0.000769177	0.0299201	-0.00134664	-0.138959	higher in FC
	pyruvate fermentation to butanol II	0.00261492	0.00371158	0.000274868	0.000539346	0.00367967	-0.00109666	-0.295469	higher in FC
	pyruvate fermentation to ethanol I	0.00411749	0.00615782	0.000284937	0.00125118	0.0074508	-0.00204033	-0.331339	higher in FC
	pyruvate fermentation to ethanol III	0.000803479	0.00226685	0.000176084	0.00069818	0.00188813	-0.00146337	-0.645552	higher in FC
	pyruvate fermentation to isobutanol (engineered)	0.00752958	0.00658715	0.000318389	0.000836449	0.0463499	0.000942424	0.14307	higher in HS
	pyruvate fermentation to propionate I	0.00645334	0.00396651	0.000650629	0.000862157	0.000876143	0.00248683	0.626958	higher in HS
	pyruvate fermentation to propionate II (acrylate pathway)	0.0146322	0.0101015	0.00102816	0.00171937	0.000980547	0.00453076	0.448526	higher in HS
	superpathway of anaerobic energy metabolism (invertebrates)	0.000151691	0.000262074	5.38241e-05	7.89903e-05	0.0325023	-0.000110383	-0.421191	higher in FC
	superpathway of Clostridium acetobutylicum acidogenic and solventogenic fermentation	0.012489	0.0146804	0.00115225	0.000935566	0.0108351	-0.00219142	-0.149275	higher in FC
	superpathway of Clostridium acetobutylicum solventogenic fermentation	0.00847513	0.00990711	0.000890347	0.000790324	0.0275138	-0.00143198	-0.144541	higher in FC
	superpathway of fermentation (Chlamydomonas reinhardtii)	0.000229645	0.000344918	5.06322e-05	8.43698e-05	0.0306695	-0.000115274	-0.334206	higher in FC
Generation of Precursor Metabolites and Energy	bisabolene biosynthesis	0.000518381	0.000611671	5.2625e-05	4.7294e-05	0.018474	-9.329e-05	-0.152517	higher in FC
	long chain fatty acid ester synthesis for microdiesel production	0.000117173	0.00036693	2.35135e-05	0.000107867	0.000978707	-0.000249756	-0.680666	higher in FC
	NADH repair	1.91619e-05	0.000120894	6.23064e-06	6.67619e-05	0.00946345	-0.000101732	-0.841499	higher in FC
	oxygenic photosynthesis	0.0119621	0.01369	0.000748493	0.00106646	0.0179988	-0.00172784	-0.126212	higher in FC
	pentose phosphate pathway (non-oxidative branch)	0.00517415	0.00642943	0.000394535	0.000430261	0.00134132	-0.00125528	-0.19524	higher in FC
	pentose phosphate pathway (oxidative branch) I	0.00307139	0.00133854	0.00047167	0.000454041	0.000354319	0.00173285	1.29458	higher in HS
	pentose phosphate pathway (partial)	0.00234192	0.00335671	0.000184844	0.000263217	0.000106641	-0.00101479	-0.302318	higher in FC
Glycolysis	glycolysis IV (plant cytosol)	2.35747e-06	1.25805e-05	2.71772e-06	5.0392e-06	0.00399051	-1.0223e-05	-0.812609	higher in FC
	glycolysis V (Pyrococcus)	0.0147307	0.0161189	0.000698252	0.000922901	0.0278259	-0.00138824	-0.0861248	higher in FC
Hormones Biosynthesis	androgen biosynthesis	0.000136986	6.13929e-05	1.49888e-05	1.45991e-05	4.07005e-05	7.55935e-05	1.23131	higher in HS
	brassinosteroid biosynthesis I	1.64255e-05	4.22444e-06	8.5832e-06	2.33375e-06	0.0154128	1.2201e-05	2.8882	higher in HS
	brassinosteroid biosynthesis II	1.64255e-05	4.22444e-06	8.5832e-06	2.33375e-06	0.0154128	1.2201e-05	2.8882	higher in HS
	superpathway of steroid hormone biosynthesis	0.000144575	7.5206e-05	2.40841e-05	2.03308e-05	0.00116191	6.9369e-05	0.922388	higher in HS
	trans-zeatin biosynthesis	7.57915e-05	0.000132666	2.17605e-05	2.6656e-05	0.00607874	-5.68744e-05	-0.428704	higher in FC
	tuberonate glucoside biosynthesis	9.10765e-05	3.96192e-05	1.1141e-05	1.7682e-05	0.000569987	5.14573e-05	1.29879	higher in HS
Hydrogen Production	hydrogen production I	0.00155275	0.00341317	0.000384708	0.000711322	0.000880634	-0.00186042	-0.54507	higher in FC
	hydrogen production II	0.00135348	0.00315933	0.000351648	0.000686152	0.000785901	-0.00180585	-0.571592	higher in FC
	hydrogen production IV	0.000958268	0.00216027	0.000264454	0.000423107	0.000656304	-0.001202	-0.556412	higher in FC
	hydrogen production VI	0.000116849	0.000247231	6.80057e-05	9.36311e-05	0.0358461	-0.000130381	-0.527367	higher in FC
	hydrogen production VIII	0.000574781	0.000899417	0.000114943	0.000216249	0.0180324	-0.000324636	-0.360941	higher in FC
	superpathway of hydrogen production	0.00175162	0.00359985	0.000386227	0.000773029	0.00138624	-0.00184823	-0.513418	higher in FC
Inorganic Nutrients Metabolism	(R)-cysteate degradation	2.98258e-06	1.12033e-05	2.74226e-06	4.48731e-06	0.0081335	-8.2207e-06	-0.733776	higher in FC
	2-aminoethylphosphonate degradation I	0.00133035	0.000774222	0.000154354	0.000311247	0.00719504	0.000556126	0.718302	higher in HS
	ammonia assimilation cycle III	0.00883642	0.0103065	0.000528508	0.000762507	0.00758548	-0.00147005	-0.142634	higher in FC
	ammonia oxidation IV (autotrophic ammonia oxidizers)	0.000649217	0.00032907	0.000233578	8.77617e-05	0.020862	0.000320146	0.972881	higher in HS
	dimethyl sulfide degradation III (oxidation)	0.00112846	0.00058256	0.000437578	0.00011197	0.0269689	0.000545897	0.937065	higher in HS
	dimethylsulfoniopropionate degradation III (demethylation)	0.000266359	0.000408137	2.89203e-05	4.91883e-05	0.000537196	-0.000141778	-0.347378	higher in FC
	Fe(II) oxidation	0.000553107	0.000268172	0.000212919	8.61148e-05	0.0241445	0.000284934	1.0625	higher in HS
	homotaurine degradation	3.71401e-05	8.17238e-05	2.25701e-05	2.08179e-05	0.0117577	-4.45837e-05	-0.545541	higher in FC
	hypotaurine degradation	0.000727378	0.00119321	9.29469e-05	0.000253481	0.00482182	-0.000465831	-0.390402	higher in FC
	manganese oxidation I	0.00196475	0.00264337	0.000123246	0.000147024	4.73879e-05	-0.000678618	-0.256725	higher in FC
	methanesulfonate degradation	7.19286e-06	2.91171e-06	3.54411e-06	1.55752e-06	0.0385401	4.28115e-06	1.47032	higher in HS
	nitrate reduction II (assimilatory)	0.000212614	0.000308657	4.64847e-05	7.50481e-05	0.0410247	-9.60438e-05	-0.311166	higher in FC
	nitrate reduction IV (dissimilatory)	0.00202854	0.00116739	0.000512374	0.000204344	0.00818872	0.000861152	0.737674	higher in HS
	nitrate reduction VII (denitrification)	0.000616658	0.000302228	0.000224422	7.98927e-05	0.0183854	0.000314429	1.04037	higher in HS
	nitrifier denitrification	0.000626158	0.000326348	0.000220668	7.47037e-05	0.0205868	0.00029981	0.918684	higher in HS
	phosphate acquisition	2.88348e-05	1.62815e-05	1.13038e-05	2.24253e-06	0.0408337	1.25533e-05	0.771018	higher in HS
	PRPP biosynthesis I	0.00159524	0.00209836	8.69876e-05	0.000299586	0.00691944	-0.000503114	-0.239766	higher in FC
	PRPP biosynthesis II	0.000346632	0.00104073	5.60164e-05	0.000233767	0.000196939	-0.0006941	-0.666935	higher in FC
	sulfate reduction I (assimilatory)	0.00504032	0.00401607	0.000298431	0.000256433	0.000395714	0.00102425	0.255037	higher in HS
	sulfate reduction III (assimilatory)	0.00410578	0.00309739	0.000273256	0.000177387	0.000121891	0.00100839	0.32556	higher in HS
	sulfide oxidation II (sulfide dehydrogenase)	0.000629823	0.000332414	0.000228684	0.000118677	0.0325562	0.000297409	0.894696	higher in HS
	sulfolactate degradation I	2.47908e-05	7.43922e-05	1.0622e-05	2.44467e-05	0.00316049	-4.96014e-05	-0.666755	higher in FC
	sulfolactate degradation II	0.00131369	0.00150116	0.000128076	4.39027e-05	0.0147497	-0.000187474	-0.124886	higher in FC
	sulfur reduction II (via polysulfide)	0.000410989	0.00101289	8.92713e-05	0.000279673	0.00179135	-0.000601906	-0.594243	higher in FC
	superpathway of ammonia assimilation (plants)	0.000212614	0.000309343	4.64847e-05	7.45735e-05	0.0392352	-9.6729e-05	-0.312692	higher in FC
	superpathway of dimethylsulfoniopropionate degradation	0.000266509	0.000408137	2.89185e-05	4.91883e-05	0.000540862	-0.000141628	-0.34701	higher in FC
	superpathway of sulfide oxidation (Acidithiobacillus ferrooxidans)	0.000552393	0.000267991	0.000213466	8.63202e-05	0.0246039	0.000284402	1.06124	higher in HS
	superpathway of sulfide oxidation (Starkeya novella)	0.000622004	0.000300108	0.000206625	7.84306e-05	0.0115829	0.000321896	1.0726	higher in HS
	superpathway of sulfolactate degradation	0.00132798	0.00153355	0.000134578	4.75861e-05	0.0122354	-0.000205568	-0.134047	higher in FC
	superpathway of sulfur oxidation (Acidianus ambivalens)	0.000591613	0.000275478	0.000234553	9.13819e-05	0.0229061	0.000316135	1.14759	higher in HS
	thiosulfate oxidation I (to tetrathionate)	0.000552016	0.000267471	0.000213712	8.65716e-05	0.0246979	0.000284546	1.06384	higher in HS
	thiosulfate oxidation II (to tetrathionate)	3.95963e-05	8.00714e-06	2.79389e-05	5.23139e-06	0.0378138	3.15892e-05	3.94513	higher in HS
Interconversions	oleandomycin activation/inactivation	0.00130132	0.000978605	9.12687e-05	0.000147996	0.00320833	0.000322713	0.329769	higher in HS
Mercury Detoxification	phenylmercury acetate degradation	0.00137193	0.00111208	0.000150003	0.000194385	0.0454963	0.000259852	0.233663	higher in HS
Metabolic Regulators Biosynthesis	dimethylsulfoniopropionate biosynthesis I (Wollastonia)	0.000115407	8.16061e-05	7.05715e-06	1.63043e-05	0.00278308	3.38009e-05	0.414195	higher in HS
	N-acetylglutaminylglutamine amide biosynthesis	3.05319e-05	7.27516e-05	1.03494e-05	3.91837e-05	0.0482039	-4.22197e-05	-0.580327	higher in FC
Nucleosides and Nucleotides Biosynthesis	adenine and adenosine salvage III	0.00218643	0.00264984	0.000136675	0.000215422	0.003625	-0.00046341	-0.174882	higher in FC
	adenine and adenosine salvage IV	0.000290443	0.000566216	8.27116e-05	0.000162942	0.00971935	-0.000275773	-0.487046	higher in FC
	adenine and adenosine salvage V	0.00109667	0.00142263	7.32921e-05	0.000183037	0.0060702	-0.000325969	-0.22913	higher in FC
	adenosine deoxyribonucleotides de novo biosynthesis I	0.00517126	0.0038344	0.000686209	0.000565466	0.00990418	0.00133686	0.348648	higher in HS
	adenosine ribonucleotides de novo biosynthesis	0.0205966	0.0243205	0.000834104	0.00220948	0.00777982	-0.00372384	-0.153116	higher in FC
	CMP phosphorylation	0.00187228	0.00254102	0.000161757	0.000256699	0.00115169	-0.000668744	-0.263179	higher in FC
	guanine and guanosine salvage I	0.00204219	0.00250088	9.8508e-05	0.000228444	0.00333124	-0.000458692	-0.183412	higher in FC
	guanosine deoxyribonucleotides de novo biosynthesis I	0.00517126	0.00383493	0.000686209	0.000565242	0.00991572	0.00133633	0.348463	higher in HS
	inosine-5'-phosphate biosynthesis III	0.00047943	0.000734371	9.27397e-05	0.000171143	0.019039	-0.000254941	-0.347156	higher in FC
	pyrimidine deoxyribonucleotide phosphorylation	0.00296385	0.00457311	0.000238965	0.000711779	0.00136838	-0.00160926	-0.351896	higher in FC
	pyrimidine deoxyribonucleotides biosynthesis from CTP	0.00204907	0.00161634	0.000311658	0.000120469	0.0200163	0.000432732	0.267723	higher in HS
	pyrimidine deoxyribonucleotides de novo biosynthesis I	0.0131639	0.0117531	0.00102098	0.000792359	0.0405035	0.0014108	0.120036	higher in HS
	pyrimidine deoxyribonucleotides de novo biosynthesis II	0.0128788	0.0151957	0.000961892	0.00145556	0.0178853	-0.00231692	-0.152472	higher in FC
	pyrimidine deoxyribonucleotides de novo biosynthesis IV	0.0016109	0.00118327	0.000265495	0.000113514	0.0106725	0.00042763	0.361397	higher in HS
	pyrimidine nucleobases salvage I	0.00100446	0.00144937	8.13726e-05	0.000169923	0.000745802	-0.00044491	-0.306969	higher in FC
	pyrimidine nucleobases salvage II	0.00125541	0.00181008	8.14846e-05	0.000159843	0.000122917	-0.000554668	-0.306434	higher in FC
	pyrimidine ribonucleosides salvage III	0.000575356	0.00083169	0.000139232	1.04172e-05	0.00341296	-0.000256334	-0.308208	higher in FC
	superpathway of adenosine nucleotides de novo biosynthesis I	0.0257731	0.0281967	0.000581983	0.00194583	0.0284396	-0.00242354	-0.0859513	higher in FC
	superpathway of adenosine nucleotides de novo biosynthesis II	0.0318136	0.035229	0.000862054	0.00239296	0.0170059	-0.00341534	-0.0969469	higher in FC
	superpathway of guanine and guanosine salvage	0.00205659	0.00250804	0.00010565	0.000224027	0.00355593	-0.00045145	-0.180001	higher in FC
	superpathway of purine nucleotide salvage (mammalia)	0.00162054	0.00123226	0.000256717	0.00013193	0.0168638	0.00038828	0.315096	higher in HS
	superpathway of purine nucleotides de novo biosynthesis I	0.00176905	0.00140448	0.000255995	0.000183524	0.0322075	0.000364574	0.25958	higher in HS
	superpathway of pyrimidine deoxyribonucleoside salvage	0.00334626	0.00422801	0.000310497	0.000775055	0.0458534	-0.000881758	-0.208551	higher in FC
	superpathway of pyrimidine nucleobases salvage	0.00505515	0.00673355	0.000240873	0.000627703	0.000521036	-0.0016784	-0.249259	higher in FC
	superpathway of pyrimidine ribonucleosides salvage	0.00904229	0.0115955	0.000461464	0.00114802	0.00172314	-0.00255321	-0.22019	higher in FC
	tRNA processing	0.00738831	0.00868854	0.000357066	0.000321443	0.000305387	-0.00130023	-0.149649	higher in FC
	UTP and CTP de novo biosynthesis	0.00405069	0.00528594	0.000163874	0.000481678	0.000624288	-0.00123524	-0.233685	higher in FC
Nucleosides and Nucleotides Degradation	adenosine nucleotides degradation I	0.000114774	0.000406389	4.31912e-05	0.000121617	0.000986166	-0.000291615	-0.717576	higher in FC
	adenosine nucleotides degradation II	0.0037955	0.00463884	0.000433711	0.000662238	0.0443968	-0.000843336	-0.181799	higher in FC
	adenosine nucleotides degradation III	0.00045768	0.0001657	0.000101783	4.7777e-05	0.000402123	0.00029198	1.7621	higher in HS
	adenosine nucleotides degradation IV	0.000293807	0.000621088	3.21343e-05	0.000121243	0.000389542	-0.000327282	-0.526948	higher in FC
	guanosine nucleotides degradation III	0.00212495	0.00345999	0.000241394	0.000637326	0.00234774	-0.00133504	-0.38585	higher in FC
	pseudouridine degradation	0.000104217	0.000541997	5.75672e-05	0.000264651	0.00683843	-0.00043778	-0.807717	higher in FC
	purine deoxyribonucleosides degradation	0.00108226	0.00141547	6.80404e-05	0.000186594	0.00561325	-0.000333205	-0.235403	higher in FC
	purine nucleotides degradation I (plants)	0.000114774	0.000406389	4.31912e-05	0.000121617	0.000986166	-0.000291615	-0.717576	higher in FC
	purine ribonucleosides degradation	0.0011879	0.00151089	8.07584e-05	0.000174007	0.00550639	-0.000322986	-0.213772	higher in FC
	pyrimidine deoxyribonucleosides degradation	0.000813449	0.00165272	6.99841e-05	0.000395355	0.00159398	-0.000839269	-0.507812	higher in FC
	S-methyl-5'-thioadenosine degradation II	6.51145e-05	2.95253e-05	1.78568e-05	9.67102e-06	0.00442629	3.55891e-05	1.20538	higher in HS
	superpathway of purine deoxyribonucleosides degradation	0.00321298	0.00561265	0.000179407	0.000983516	0.000671854	-0.00239967	-0.427547	higher in FC
	superpathway of pyrimidine deoxyribonucleosides degradation	0.00275464	0.00517651	0.000185747	0.00101652	0.000782638	-0.00242188	-0.467858	higher in FC
	superpathway of pyrimidine ribonucleosides degradation	0.000766008	0.00136758	5.55195e-05	0.000301568	0.0023274	-0.000601574	-0.439881	higher in FC
	uracil degradation III	0.000484199	0.000326809	3.29766e-05	0.000112791	0.0172058	0.00015739	0.481596	higher in HS
	UTP and CTP dephosphorylation II	0.00248127	0.00347544	0.000136326	0.000347413	0.000339457	-0.000994166	-0.286055	higher in FC
Photosynthesis	C4 photosynthetic carbon assimilation cycle, PEPCK type	2.60163e-05	0.000147712	1.60188e-05	7.73584e-05	0.00876462	-0.000121695	-0.823871	higher in FC
	photorespiration	0.000361305	0.00029031	4.09222e-05	5.21484e-05	0.0435238	7.09956e-05	0.244551	higher in HS
Polymeric Compounds Degradation	muropeptide degradation	0.00480616	0.00359005	0.00051634	0.000322032	0.00208698	0.00121611	0.338746	higher in HS
Reactive Oxygen Species Degradation	superoxide radicals degradation	0.000816138	0.000577319	0.000123013	3.52935e-05	0.00311018	0.000238819	0.413669	higher in HS
Respiration	2-oxoglutarate decarboxylation to succinyl-CoA	0.00211488	0.00120011	0.000290393	0.000317914	0.0014442	0.00091477	0.762238	higher in HS
	methanogenesis from acetate	0.00142692	0.00170121	0.000174264	6.72217e-05	0.0111256	-0.000274292	-0.161233	higher in FC
	methyl-coenzyme M reduction to methane	0.00133848	0.00228829	0.000452688	0.000546348	0.0172461	-0.000949809	-0.415074	higher in FC
	respiration (anaerobic)	0.0234291	0.0212979	0.00114617	0.000546051	0.00559626	0.00213116	0.100064	higher in HS
	superpathway of methanogenesis	0.00838843	0.00967293	0.000485855	0.000744895	0.0120642	-0.00128449	-0.132792	higher in FC
Secondary Metabolites Biosynthesis	(5R)-carbapenem carboxylate biosynthesis	0.00921655	0.00798249	0.000633931	0.000804362	0.0273105	0.00123406	0.154595	higher in HS
	aloesone biosynthesis I	9.40006e-07	2.09353e-05	2.10192e-06	1.19869e-05	0.00627398	-1.99953e-05	-0.9551	higher in FC
	apigeninidin 5-O-glucoside biosynthesis	0.000220722	0.000171733	7.46687e-06	3.14825e-05	0.00956216	4.89894e-05	0.285266	higher in HS
	astaxanthin biosynthesis	1.56085e-05	2.42982e-05	3.57935e-06	3.83108e-06	0.00599025	-8.68972e-06	-0.357628	higher in FC
	berberine biosynthesis	3.76386e-07	6.49555e-06	8.41625e-07	4.64644e-06	0.0199634	-6.11916e-06	-0.942055	higher in FC
	caffeine biosynthesis I	0.000102681	3.64419e-05	3.0585e-05	1.34242e-05	0.00218407	6.62395e-05	1.81767	higher in HS
	caffeine biosynthesis II (via paraxanthine)	0.000102681	3.64419e-05	3.0585e-05	1.34242e-05	0.00218407	6.62395e-05	1.81767	higher in HS
	dalcochinin biosynthesis	4.42839e-07	1.48816e-06	6.17656e-07	5.96853e-07	0.0261935	-1.04532e-06	-0.702426	higher in FC
	daunorubicin biosynthesis	0.000167821	6.71626e-05	5.10954e-05	2.4465e-05	0.00410108	0.000100658	1.49872	higher in HS
	dehydrophos biosynthesis	2.8386e-06	7.35229e-06	2.11682e-06	3.66451e-06	0.0442049	-4.51369e-06	-0.613916	higher in FC
	doxorubicin biosynthesis	3.95963e-05	8.00714e-06	2.79389e-05	5.23139e-06	0.0378138	3.15892e-05	3.94513	higher in HS
	FR-900098 and FR-33289 antibiotics biosynthesis	1.50164e-07	9.12839e-07	3.35776e-07	6.30797e-07	0.0440954	-7.62675e-07	-0.835498	higher in FC
	glycerol degradation to butanol	0.000212614	0.000308657	4.64847e-05	7.50481e-05	0.0410247	-9.60438e-05	-0.311166	higher in FC
	grixazone biosynthesis	0.000902488	0.00122788	5.91818e-05	0.000154501	0.00229381	-0.000325388	-0.265001	higher in FC
	hispidol biosynthesis	6.30831e-05	4.55403e-05	8.4867e-06	1.26214e-05	0.0326603	1.75428e-05	0.385216	higher in HS
	isoprene biosynthesis I	0.000212614	0.000308657	4.64847e-05	7.50481e-05	0.0410247	-9.60438e-05	-0.311166	higher in FC
	isopropanol biosynthesis	0.00123187	0.00196129	0.000114912	0.0003329	0.00168511	-0.000729424	-0.37191	higher in FC
	jadomycin biosynthesis	0	3.76655e-06	0	3.23862e-06	0.0315898	-3.76655e-06	-1	higher in FC
	luteolinidin 5-O-glucoside biosynthesis	0.000220722	0.000171733	7.46687e-06	3.14825e-05	0.00956216	4.89894e-05	0.285266	higher in HS
	mevalonate pathway I	3.86575e-05	6.57014e-05	1.08312e-05	2.02279e-05	0.0299214	-2.7044e-05	-0.411619	higher in FC
	neopentalenoketolactone and pentalenate biosynthesis	0.000249424	0.000360815	6.21022e-05	7.58187e-05	0.0346327	-0.000111391	-0.308719	higher in FC
	oleanolate biosynthesis	2.61361e-05	9.97442e-06	1.09627e-05	3.10373e-06	0.013158	1.61617e-05	1.62032	higher in HS
	paromomycin biosynthesis	0.00171964	0.00250161	0.000243651	0.000328648	0.00270957	-0.000781972	-0.312587	higher in FC
	pentacyclic triterpene biosynthesis	2.95562e-05	1.01499e-05	1.53583e-05	3.34438e-06	0.0246469	1.94063e-05	1.91196	higher in HS
	pentaketide chromone biosynthesis	5.88478e-05	9.89954e-05	1.65781e-05	2.36707e-05	0.0145231	-4.01476e-05	-0.40555	higher in FC
	pentalenolactone biosynthesis	0.000212614	0.000309373	4.64847e-05	7.60026e-05	0.041297	-9.67592e-05	-0.312759	higher in FC
	preQ0 biosynthesis	0.00436233	0.00367179	0.000477884	0.000186817	0.0168308	0.000690538	0.188066	higher in HS
	pulcherrimin biosynthesis	0.000212614	0.000308657	4.64847e-05	7.50481e-05	0.0410247	-9.60438e-05	-0.311166	higher in FC
	puromycin biosynthesis	0.000182286	0.0003817	4.66725e-05	0.000127728	0.0112049	-0.000199414	-0.522436	higher in FC
	resveratrol biosynthesis	0.00025554	0.0001124	3.20975e-05	5.26693e-05	0.000833248	0.000143139	1.27348	higher in HS
	senecionine N-oxide biosynthesis	6.61865e-05	0.000125042	1.43672e-05	3.15345e-05	0.00525322	-5.88557e-05	-0.470687	higher in FC
	sinapate ester biosynthesis	3.76386e-07	1.95245e-06	8.41625e-07	1.07258e-06	0.0323677	-1.57606e-06	-0.807224	higher in FC
	sorgoleone biosynthesis	2.92373e-05	6.02904e-06	1.75787e-05	3.10504e-06	0.0196744	2.32083e-05	3.84942	higher in HS
	soybean saponin I biosynthesis	2.61361e-05	9.97442e-06	1.09627e-05	3.10373e-06	0.013158	1.61617e-05	1.62032	higher in HS
	spheroidene and spheroidenone biosynthesis	0.000243968	0.000333192	4.10977e-05	7.39561e-05	0.0460965	-8.92246e-05	-0.267787	higher in FC
	spirilloxanthin and 2,2'-diketo-spirilloxanthin biosynthesis	0.000251338	0.000352102	4.64787e-05	7.66321e-05	0.036147	-0.000100764	-0.286179	higher in FC
	steroidal glycoalkaloid biosynthesis	3.76386e-07	1.95245e-06	8.41625e-07	1.07258e-06	0.0323677	-1.57606e-06	-0.807224	higher in FC
	streptomycin biosynthesis	0.000469083	0.000719606	3.11223e-05	0.000111746	0.00130591	-0.000250523	-0.348139	higher in FC
	superpathway of aflatoxin biosynthesis	0.000933835	0.000706392	0.000107072	0.000100849	0.00859772	0.000227443	0.321978	higher in HS
	superpathway of carotenoid biosynthesis	1.66616e-05	3.88031e-05	3.75833e-06	1.89519e-05	0.0335168	-2.21415e-05	-0.570611	higher in FC
	versicolorin B biosynthesis	0.00030949	0.000136394	2.51883e-05	3.44614e-05	1.75379e-05	0.000173097	1.26909	higher in HS
	zeaxanthin biosynthesis	1.56085e-05	2.42982e-05	3.57935e-06	3.83108e-06	0.00599025	-8.68972e-06	-0.357628	higher in FC
	β-caryophyllene biosynthesis	0.000426314	0.000245002	7.32667e-05	4.70438e-05	0.00163117	0.000181312	0.740044	higher in HS
Secondary Metabolites Degradation	amygdalin and prunasin degradation	7.36601e-05	0.000122294	1.40208e-05	1.81192e-05	0.00145135	-4.86343e-05	-0.397682	higher in FC
	anhydromuropeptides recycling	0.00910975	0.00757831	0.000550838	0.00092671	0.0130671	0.00153144	0.202082	higher in HS
	caffeine degradation V (bacteria, to trimethylurate)	4.8588e-05	0.000255288	3.45809e-05	0.000104163	0.00295088	-0.0002067	-0.809674	higher in FC
	D-sorbitol degradation II	1.63735e-05	7.97772e-05	1.51777e-05	3.26873e-05	0.0043328	-6.34037e-05	-0.794759	higher in FC
	limonene degradation I (D-limonene)	1.88193e-07	9.18956e-07	4.20812e-07	1.12479e-07	0.00561327	-7.30763e-07	-0.79521	higher in FC
	limonene degradation II (L-limonene)	1.88193e-07	9.18956e-07	4.20812e-07	1.12479e-07	0.00561327	-7.30763e-07	-0.79521	higher in FC
	myo-inositol degradation II	0.000276886	0.000195468	3.75697e-05	4.3921e-05	0.0136008	8.14176e-05	0.416526	higher in HS
	superpathway of microbial D-galacturonate and D-glucuronate degradation	0.0126502	0.0108195	0.00114524	0.0011221	0.0340061	0.00183071	0.169204	higher in HS
	xylitol degradation	0.000392282	0.00102428	0.000129533	0.000410257	0.0111076	-0.000632	-0.617017	higher in FC
Storage Compounds Biosynthesis	(R)- and (S)-3-hydroxybutyrate biosynthesis	0.00183833	0.00147622	0.000264926	0.000197682	0.0399627	0.000362114	0.245299	higher in HS
Superpathways	superpathway of C28 brassinosteroid biosynthesis	1.64255e-05	4.22444e-06	8.5832e-06	2.33375e-06	0.0154128	1.2201e-05	2.8882	higher in HS
	superpathway of fucose and rhamnose degradation	0.0089606	0.00743796	0.000349189	0.00108304	0.017281	0.00152264	0.204713	higher in HS
	superpathway of glyoxylate cycle and fatty acid degradation	4.15041e-05	0.000142719	1.30661e-05	7.00323e-05	0.0130588	-0.000101215	-0.709189	higher in FC
	superpathway of lipoate biosynthesis and incorporation (PDH, KGDH, GCV, yeast)	0.00103077	0.000805131	0.000114517	0.000146525	0.0265301	0.000225642	0.280255	higher in HS
TCA cycle	TCA cycle III (helicobacter)	0.00536253	0.00674124	0.0005108	0.000709896	0.00778822	-0.00137871	-0.204519	higher in FC
	TCA cycle VII (acetate-producers)	0.000258257	0.000148767	7.32372e-05	4.25155e-05	0.0201654	0.00010949	0.735981	higher in HS
	TCA cycle VIII (metazoan)	0.000231866	0.000146941	5.60567e-05	2.27884e-05	0.0138427	8.4925e-05	0.577952	higher in HS
